# Supplementary material for: Brace for turbulence: EU Member States’ climate strategies in the aviation sector
Source: Clim Action. 2022 Sep 5;1(1):21. doi: 10.1007/s44168-022-00018-1 (PMC9441839; doi:10.1007/s44168-022-00018-1)
Supplement: Supplementary file 1 — Additional file 1. Aviation NECP thematic analysis. [file 44168_2022_18_MOESM1_ESM.xlsx]

## Sheet: Supplementary Data Overview
Spreadsheet	Description
Data Dictionary, Themes	Explanation of column headings in the spreadsheets related to the thematic analysis of the NECPs.
Themes	Thematic data for each sentence identified which contained at least one aviation-related term.
Themes, Geographic	Overview of themes and sub-themes identified for each member state, EUROVOC regions, and year of EU membership.
Data Dictionary, Aviation Terms	Explanation of column headings in the spreadsheets related to aviation-related terms found in the NECPs.
Aviation Terms Final NECP	Overview of the aviation-related terms identified in the final versions of the NECPs.
Aviation Terms Draft NECP	Overview of the aviation-related terms identified in the draft versions of the NECPs.

## Sheet: Data Dictionary, Themes
Short label	Theme	Sub-theme	Description
id	NA	NA	Unique ID number for each sentence that contains aviation terms, organized by country and NECP page number.
member_state	NA	NA	The EU member state which authored the NECP.
region	NA	NA	The EUROVOC region in which the member state is located.
eu_membership	NA	NA	The time period during which the member state joined the European Union.
terms	NA	NA	The aviation-related terms identified within the sentence.
full_text	NA	NA	The full text of the sentence being analyzed.
necp_section	NA	NA	The section of the NECP in which the sentence is found.
necp_page	NA	NA	The page number of the sentence.
sub_theme_count	NA	NA	The number of relevant sub-themes identified related to the sentence.
airport_mitigation	Public Policy	Airport-related Mitigation	Mitigation actions related to airports (e.g., electric supply vehicles).
aviation_emissions	Contextual Information	Aviation Greenhouse Gas Emissions	Greenhouse gas emissions related to aviation.
carbon_pricing_other	Public Policy	Carbon Pricing (Other)	Carbon pricing policies (not specified).
distance_passengers_freight	Contextual Information	Distance Traveled/Passengers/Freight	Aviation-related distances traveled, passengers carried, or freight transported.
efficiency_fuel	Fuels/Propulsion	Fuel Efficiency	Efficiency related to aviation fuels.
efficiency_energy_aircraft	Fuels/Propulsion	Efficiency (Aircraft, Energy, Etc.)	Efficiency related to aircraft, general energy use, or other aspectts.
emissions_plan	Public Policy	Plan for Emissions Reduction	Policy plan for reducing greenhouse gas emissions in the aviation sector.
energy_fuel_demand	Contextual Information	Energy and Fuel Demand/Consumption	Aviation-related demand for energy and/or fuel.
eu_ets	Public Policy	EU Emissions Trading System	EU Emissions Trading System and specifically its coverage of intra-EU flights starting in 2012.
exclusion_aviation_emissions	Contextual Information	Exclusion of Aviation Emissions	Explicit exclusion of aviation-related greenhouse gas emissions from data being presented.
exclusion_other	Contextual Information	Exclusion (Other Topics)	Explicit exclusion of other aviation-related topics from data being presented.
fossil_fuel_subsidies	Contextual Information	Fossil Fuel Subsidies	Fossil fuel subsidies in the aviation sector.
fuel_biofuels	Fuels/Propulsion	Biofuels	Aviation-related fuels produced from biomass.
fuel_carbon_free	Fuels/Propulsion	Carbon-free Fuels	Aviation-related fuels that do not produce carbon dioxide emissions.
fuel_electric_hybrid	Fuels/Propulsion	Hybrid/Electric Aircraft	Aircraft which make use of electricity or electricity and another fuel for propulsion.
fuel_hydrogen	Fuels/Propulsion	Hydrogen Fuel	Aviation-related fuels based on hydrogen.
fuel_other	Fuels/Propulsion	Fuel (Other)	Aviation-related fuels (other, unspecified).
fuel_synthetic	Fuels/Propulsion	Synthetic Fuel	Aviation-related fuels created from synthesis gas.
icao_corsia	Public Policy	ICAO/CORSIA	International Civil Aviation Organization and/or the Carbon Offsetting and Reduction Scheme for International Aviation.
miscellaneous	Miscellaneous	Miscellaneous	Miscellaneous topics.
net_zero	Public Policy	Net Zero/Climate Neutrality	Goal of net zero greenhouse gas emissions/climate neutrality.
offsets	Public Policy	Carbon Offsets	Aviation-related carbon offsets.
public_procurement	Public Policy	Public Procurement	Public procurement as a policy tool to reduce aviation-related greenhouse gas emissions.
reduce_flights	Public Policy	Reduce Number of Flights/Demand	Reducing the number of flights or passenger demand as a policy tool to reduce greenhouse gas emissions.
renewables_aviation_interaction	Contextual Information	Interaction between Renewables and Aviation	Interaction between aviation and renewable energy (e.g., aircraft planning and wind energy installations).
research_dev	Public Policy	Research & Development	Research and development funding/planning as a policy tool to reduce aviation-related greenhouse gas emissions.
taxes	Public Policy	Taxation/Taxes	Taxation and its effect on aviation-related greenhouse gas emissions.

## Sheet: Themes
id	member_state	region	eu_membership	terms	full_text	necp_section	necp_page	sub_theme_count	airport_mitigation	aviation_emissions	carbon_pricing_other	distance_passengers_freight	efficiency_fuel	efficiency_energy_aircraft	emissions_plan	energy_fuel_demand	eu_ets	exclusion_aviation_emissions	exclusion_other	fossil_fuel_subsidies	fuel_biofuels	fuel_carbon_free	fuel_electric_hybrid	fuel_hydrogen	fuel_other	fuel_synthetic	icao_corsia	miscellaneous	net_zero	offsets	public_procurement	reduce_flights	renewables_aviation_interaction	research_dev	taxes
1	Austria	Western	Before 2004	Air Transport	In 2017, greenhouse gas emissions from the Austrian transport sector (excluding air transport) amounted to 23.6 million tonnes of CO2 equivalent, making it the second largest emitting sector after industry (including ETS).	Overview and plan development process	23	1	No	No	No	No	No	No	No	No	No	Yes	No	No	No	No	No	No	No	No	No	No	No	No	No	No	No	No	No
2	Austria	Western	Before 2004	Aviation	In addition, the blending of alternative fuels should become mandatory in the aviation sector in the medium term.	Overview and plan development process	67	1	No	No	No	No	No	No	No	No	No	No	No	No	Yes	No	No	No	No	No	No	No	No	No	No	No	No	No	No
3	Austria	Western	Before 2004	Aviation	In the aviation sector, the Carbon Offsetting and Reduction Scheme for International Aviation (CORSIA) should be implemented as far as possible within the scope of the existing emissions trading system (ETS) or as a complement thereto.	Overview and plan development process	67	2	No	No	No	No	No	No	No	No	Yes	No	No	No	No	No	No	No	No	No	Yes	No	No	No	No	No	No	No	No
4	Austria	Western	Before 2004	Aviation	Additional measures aimed at establishing more effective CO2 pricing for the aviation sector or at establishing a tax situation that is not distorted when compared with other modes of transport	Overview and plan development process	68	2	No	No	Yes	No	No	No	No	No	No	No	No	No	No	No	No	No	No	No	No	No	No	No	No	No	No	No	Yes
5	Austria	Western	Before 2004	Aviation	Intensification of long-term research into synthetic fuels, especially for sectors that are otherwise difficult to decarbonise, such as aviation	Overview and plan development process	69	2	No	No	No	No	No	No	No	No	No	No	No	No	No	No	No	No	No	Yes	No	No	No	No	No	No	No	Yes	No
6	Austria	Western	Before 2004	Flight	Mobility management towards a climate-neutral public administration: incentives for climate-friendly travel to work by public transport, on foot, by bike or carpooling. This principle will also apply first and foremost to business trips, and unavoidable flights will be offset.	Policies and Measures	107	2	No	No	No	No	No	No	No	No	No	No	No	No	No	No	No	No	No	No	No	No	No	Yes	Yes	No	No	No	No
7	Austria	Western	Before 2004	Air travel	Attractive offers can tempt passengers away from air travel, which is particularly harmful for the climate, in addition to the necessary true-cost pricing of air travel.	Policies and Measures	111	1	No	No	Yes	No	No	No	No	No	No	No	No	No	No	No	No	No	No	No	No	No	No	No	No	No	No	No	No
8	Austria	Western	Before 2004	Flight	Increasing implementation of the ‘Optimised Descent Profile’ (ODP) to improve efficiency in vertical flight profiles, resulting in fuel savings and reduction of CO2 emissions.	Policies and Measures	124	1	No	No	No	No	Yes	No	No	No	No	No	No	No	No	No	No	No	No	No	No	No	No	No	No	No	No	No	No
9	Austria	Western	Before 2004	Aviation	Aviation: • Continuing the support programme for the purchasing of electrically operated ground- service vehicles and for increasing purchases of electrically operated GPUs (Ground Power Units); • Implementing Free Route Airspace to save fuel; • Increasing implementation of the ‘Optimised Descent Profile’ (ODP) to improve efficiency in vertical flight profiles, resulting in fuel savings and reduc…	Policies and Measures	124	2	Yes	No	No	No	Yes	No	No	No	No	No	No	No	No	No	No	No	No	No	No	No	No	No	No	No	No	No	No
10	Austria	Western	Before 2004	Aeronautic	At the same time, the competitiveness of the Austrian car and aeronautics industries will need to be safeguarded by promoting R&D as technology continues its revolution towards zero- and low-emission vehicles, lightweight construction and automated transport.	Policies and Measures	189	1	No	No	No	No	No	No	No	No	No	No	No	No	No	No	No	No	No	No	No	No	No	No	No	No	No	Yes	No
11	Austria	Western	Before 2004	Aviation	The aviation research, technology and innovation programme supports the implementation of the research, technology and innovation strategy of the Austrian aviation sector.	Policies and Measures	200	1	No	No	No	No	No	No	No	No	No	No	No	No	No	No	No	No	No	No	No	No	No	No	No	No	No	Yes	No
12	Austria	Western	Before 2004	Aviation	This involves supporting research that contributes to reducing emissions in aviation and delivers important solutions for a user-friendly, sustainable and efficient aviation system.	Policies and Measures	200	2	No	No	No	No	No	Yes	No	No	No	No	No	No	No	No	No	No	No	No	No	No	No	No	No	No	No	Yes	No
13	Austria	Western	Before 2004	Aviation	As is the case for all sectors, the aviation industry is also required to contribute to achieving the climate protection goals (see CORSIA). On that basis, plans are in place to include an additional research priority looking at CO2-free fuels (entitled ‘Kerosene phase-out’) as part of the TAKE OFF programme from 2020.	Policies and Measures	201	3	No	No	No	No	No	No	No	No	No	No	No	No	No	Yes	No	No	No	No	Yes	No	No	No	No	No	No	Yes	No
14	Belgium	Western	Before 2004	Aviation	These include: (1) Aviation, marking and lights, (2) Health and safety, (3) Certification of regulatory requirements, (4) Park layout and site investigation and (5) Approaches to research.	1. Overview and Process for Establishing the Plan	41	1	No	No	No	No	No	No	No	No	No	No	No	No	No	No	No	No	No	No	No	No	No	No	No	No	Yes	No	No
15	Belgium	Western	Before 2004	Airport	The dense urban configuration, proximity of the national airport (which prevents wind projects) and large number of tenants (which are specific regional characteristics that make uniform and rapid deployment of renewable energy complex) will all have an impact during the period 2021-2030 on the generation of renewable energy in the Brussels Capital Region.	2. National Objectives and Targets	58	1	No	No	No	No	No	No	No	No	No	No	No	No	No	No	No	No	No	No	No	No	No	No	No	No	Yes	No	No
16	Belgium	Western	Before 2004	Aviation	Flemish Region Final (energy) consumption (GWh) - Transport of which aviation	2. National Objectives and Targets	74	1	No	No	No	No	No	No	No	Yes	No	No	No	No	No	No	No	No	No	No	No	No	No	No	No	No	No	No	No
17	Belgium	Western	Before 2004	Aviation	International shipping and aviation are not covered by the Member States’ non-ETS climate objective. Therefore, policy will be organised for the most part at international level.	3. Policies and Measures	104	1	No	No	No	No	No	No	No	No	No	No	No	No	No	No	No	No	No	No	No	Yes	No	No	No	No	No	No	No
18	Belgium	Western	Before 2004	Aviation	International shipping and aviation	3. Policies and Measures	104	1	No	No	No	No	No	No	No	No	No	No	No	No	No	No	No	No	No	No	No	Yes	No	No	No	No	No	No	No
19	Belgium	Western	Before 2004	Aviation	For example, Belgium could support Europe-wide initiatives to introduce standardised carbon pricing in the aviation sector.	3. Policies and Measures	104	1	No	No	Yes	No	No	No	No	No	No	No	No	No	No	No	No	No	No	No	No	No	No	No	No	No	No	No	No
20	Belgium	Western	Before 2004	Aviation	The aim is to internalise the external environmental costs of aviation through tax measures.	3. Policies and Measures	104	1	No	No	No	No	No	No	No	No	No	No	No	No	No	No	No	No	No	No	No	No	No	No	No	No	No	No	Yes
21	Belgium	Western	Before 2004	Aviation	Similarly, Belgium will urge the aviation industry to make concrete commitments and develop a roadmap to achieve a significant reduction in its GHG emissions.	3. Policies and Measures	104	2	No	Yes	No	No	No	No	Yes	No	No	No	No	No	No	No	No	No	No	No	No	No	No	No	No	No	No	No	No
22	Belgium	Western	Before 2004	Aviation	The reform of international aviation and shipping taxation (fuel and/or flight tickets), preferably harmonised at EU level and, if possible, even at global level, could generate new income for the Member States, Belgium and the Regions, which could be used to co-finance the climate transition.	3. Policies and Measures	106	1	No	No	No	No	No	No	No	No	No	No	No	No	No	No	No	No	No	No	No	No	No	No	No	No	No	No	Yes
23	Belgium	Western	Before 2004	Flight	The reform of international aviation and shipping taxation (fuel and/or flight tickets), preferably harmonised at EU level and, if possible, even at global level, could generate new income for the Member States, Belgium and the Regions, which could be used to co-finance the climate transition.	3. Policies and Measures	106	1	No	No	No	No	No	No	No	No	No	No	No	No	No	No	No	No	No	No	No	No	No	No	No	No	No	No	Yes
24	Belgium	Western	Before 2004	Aviation	New technologies account for 4% of annual global CO2 emissions, i.e. just as much as aviation	3. Policies and Measures	125	2	No	Yes	No	No	No	No	No	No	No	No	No	No	No	No	No	No	No	No	No	Yes	No	No	No	No	No	No	No
25	Belgium	Western	Before 2004	Airport	The two airport hubs in Wallonia (Charleroi and Liège) play a vitally important role in the region’s socioeconomic development.	3. Policies and Measures	145	1	No	No	No	No	No	No	No	No	No	No	No	No	No	No	No	No	No	No	No	Yes	No	No	No	No	No	No	No
26	Belgium	Western	Before 2004	Airport	E. Improved mobility to support long-term business growth around airports	3. Policies and Measures	145	1	Yes	No	No	No	No	No	No	No	No	No	No	No	No	No	No	No	No	No	No	No	No	No	No	No	No	No	No
27	Belgium	Western	Before 2004	Airport	identify the infrastructure needs (improvements to existing infrastructure or construction of new infrastructure) in relation to the business zones around the airports;	3. Policies and Measures	145	1	Yes	No	No	No	No	No	No	No	No	No	No	No	No	No	No	No	No	No	No	No	No	No	No	No	No	No	No
28	Belgium	Western	Before 2004	Airport	research alternative means of transport to the car (bus, bicycle and train), which may also involve, in the long term, constructing a driverless shuttle to serve the airports;	3. Policies and Measures	146	1	Yes	No	No	No	No	No	No	No	No	No	No	No	No	No	No	No	No	No	No	No	No	No	No	No	No	No	No
29	Belgium	Western	Before 2004	Airport	in the specific case of Charleroi, take into account, firstly, the economic restructuring priority in the interests of ‘catching up’ and, secondly, the construction of a bus shuttle or link between the airport and airport business park and the Fleurus and Luttre railway stations (which will also be redeveloped);	3. Policies and Measures	146	1	Yes	No	No	No	No	No	No	No	No	No	No	No	No	No	No	No	No	No	No	No	No	No	No	No	No	No	No
30	Belgium	Western	Before 2004	Aviation	introduce a tax on kerosene in the aviation sector.	3. Policies and Measures	149	1	No	No	No	No	No	No	No	No	No	No	No	No	No	No	No	No	No	No	No	No	No	No	No	No	No	No	Yes
31	Belgium	Western	Before 2004	Aircraft	The electricity is generated using an aircraft jet engine capable of being started and reaching its full operating power very quickly (73).	3. Policies and Measures	153	1	No	No	No	No	No	No	No	No	No	No	No	No	No	No	No	No	No	No	No	Yes	No	No	No	No	No	No	No
32	Belgium	Western	Before 2004	Aircraft	In practical terms, this could involve a business undertaking to offset the climate impact of aircraft movements, for example, by investing in the planting of a forest.	3. Policies and Measures	166	1	No	No	No	No	No	No	No	No	No	No	No	No	No	No	No	No	No	No	No	No	No	Yes	No	No	No	No	No
33	Belgium	Western	Before 2004	Airport	Open discussions are ongoing with the Ministry of Defence on the installation of onshore wind turbines around military zones with prohibited access and in areas around airports.	3. Policies and Measures	177	1	No	No	No	No	No	No	No	No	No	No	No	No	No	No	No	No	No	No	No	No	No	No	No	No	Yes	No	No
34	Belgium	Western	Before 2004	Aviation	Create a Civil Aviation thematic working group.	3. Policies and Measures	179	1	No	No	No	No	No	No	No	No	No	No	No	No	No	No	No	No	No	No	No	No	No	No	No	No	Yes	No	No
35	Belgium	Western	Before 2004	Airport	Facilitate the installation of wind turbines at radar/airport sites (EUR 3 million)	3. Policies and Measures	179	1	No	No	No	No	No	No	No	No	No	No	No	No	No	No	No	No	No	No	No	No	No	No	No	No	Yes	No	No
36	Belgium	Western	Before 2004	Airport	Easier installation of wind turbines at radar/airport sites (EUR 3 million).	3. Policies and Measures	185	1	No	No	No	No	No	No	No	No	No	No	No	No	No	No	No	No	No	No	No	No	No	No	No	No	Yes	No	No
37	Belgium	Western	Before 2004	Aviation	The measures under the Pax Eolienica involve industry conditions, acoustic monitoring, the necessary legislative amendments to the Spatial Planning Code, in particular as regards permits, adjustments to the Electricity Decree allowing the roll-out of micro-networks, administrative streamlining, aviation-related criteria, access to land registry data, social acceptance and taxation.	3. Policies and Measures	187	1	No	No	No	No	No	No	No	No	No	No	No	No	No	No	No	No	No	No	No	No	No	No	No	No	Yes	No	No
38	Belgium	Western	Before 2004	Airport	improve access to Brussels South Charleroi Airport: Fleurus station by 2022;	3. Policies and Measures	199	1	Yes	No	No	No	No	No	No	No	No	No	No	No	No	No	No	No	No	No	No	No	No	No	No	No	No	No	No
39	Belgium	Western	Before 2004	Air Transport	Achieving zero-emission air transport by 2050 should be the ambition of all countries.	3. Policies and Measures	200	1	No	No	No	No	No	No	No	No	No	No	No	No	No	No	No	No	No	No	No	No	Yes	No	No	No	No	No	No
40	Belgium	Western	Before 2004	Air Transport	Urge the air transport sector to also make concrete commitments and develop a roadmap for substantially reducing the GHG emissions for which it is responsible.	3. Policies and Measures	200	2	No	Yes	No	No	No	No	Yes	No	No	No	No	No	No	No	No	No	No	No	No	No	No	No	No	No	No	No	No
41	Belgium	Western	Before 2004	Air Transport	Achieving zero-emission air transport by 2050 should be the ambition of all countries.	3. Policies and Measures	203	1	No	No	No	No	No	No	No	No	No	No	No	No	No	No	No	No	No	No	No	No	Yes	No	No	No	No	No	No
42	Belgium	Western	Before 2004	Air Transport	Urge the air transport sector to also make concrete commitments and develop a roadmap for substantially reducing the GHG emissions for which it is responsible.	3. Policies and Measures	203	2	No	Yes	No	No	No	No	Yes	No	No	No	No	No	No	No	No	No	No	No	No	No	No	No	No	No	No	No	No
43	Belgium	Western	Before 2004	Aviation	International aviation and shipping	3. Policies and Measures	204	1	No	No	No	No	No	No	No	No	No	No	No	No	No	No	No	No	No	No	No	Yes	No	No	No	No	No	No	No
44	Belgium	Western	Before 2004	Aviation	In 2016, international aviation and shipping were each responsible for around 12% of total GHG emissions from transport in the EU, and this share is expected to grow in the current policy scenario due to increasing demand for international passenger and freight transport.	3. Policies and Measures	204	1	No	Yes	No	No	No	No	No	No	No	No	No	No	No	No	No	No	No	No	No	No	No	No	No	No	No	No	No
45	Belgium	Western	Before 2004	Aviation	Flanders relies heavily on the International Maritime Organization (IMO) and the International Civil Aviation Organization (ICAO) for its policy.	3. Policies and Measures	204	1	No	No	No	No	No	No	No	No	No	No	No	No	No	No	No	No	No	No	Yes	No	No	No	No	No	No	No	No
46	Belgium	Western	Before 2004	Flight	Since 2012, intra-EEA (European Economic Area) flights have come under the EU emissions trading system, with CO2 emissions being limited in the 2013-2020 period to 90% of the 2004-2006 level.	3. Policies and Measures	204	1	No	No	No	No	No	No	No	No	Yes	No	No	No	No	No	No	No	No	No	No	No	No	No	No	No	No	No	No
47	Belgium	Western	Before 2004	Aircraft	within the ICAO: CO2 standard for new aircraft.	3. Policies and Measures	204	2	No	No	No	No	No	No	No	No	No	No	No	No	No	No	No	No	No	No	Yes	Yes	No	No	No	No	No	No	No
48	Belgium	Western	Before 2004	Aviation	CORSIA (Carbon Offsetting and Reduction Scheme for International Aviation) implementing the CNG 2020 resolution, which will start in 2021 and cover approximately 90% of all international aviation emissions	3. Policies and Measures	204	2	No	Yes	No	No	No	No	No	No	No	No	No	No	No	No	No	No	No	No	Yes	No	No	No	No	No	No	No	No
49	Belgium	Western	Before 2004	Aviation	Even in the long term (up to 2050), aviation and shipping will remain at least partly dependent on liquid fuels.	3. Policies and Measures	205	1	No	No	No	No	No	No	No	No	No	No	No	No	No	No	No	No	No	No	No	Yes	No	No	No	No	No	No	No
50	Belgium	Western	Before 2004	Aviation	2) Support an ambitious European policy for the aviation sector	3. Policies and Measures	205	1	No	No	No	No	No	No	No	No	No	No	No	No	No	No	No	No	No	No	No	Yes	No	No	No	No	No	No	No
51	Belgium	Western	Before 2004	Aviation; Flight	International aviation (= outgoing flights from the EU) is included in Europe’s NDC (National Determined Contribution) under the Paris Agreement and is therefore part of the European target to reduce GHG emissions by 40% by 2030 compared with 1990.	3. Policies and Measures	205	1	No	No	No	No	No	No	No	No	No	No	No	No	No	No	No	No	No	No	No	Yes	No	No	No	No	No	No	No
52	Belgium	Western	Before 2004	Aviation	Despite the efforts already made, further actions are needed in the 2021-2030 period to make international aviation and shipping compatible with achieving the general long-term goals of the Paris Agreement.	3. Policies and Measures	205	1	No	No	No	No	No	No	No	No	No	No	No	No	No	No	No	No	No	No	No	Yes	No	No	No	No	No	No	No
53	Belgium	Western	Before 2004	Aviation	5) Agreements to reduce the impact of aviation and shipping on the climate by 2050	3. Policies and Measures	205	1	No	No	No	No	No	No	No	No	No	No	No	No	No	No	No	No	No	No	No	Yes	No	No	No	No	No	No	No
54	Belgium	Western	Before 2004	Aviation; Airport	In consultation with the sectors (ports, airports, shipowners, airlines) and stakeholders, agreements may be concluded to improve the sustainability of aviation and shipping more quickly in Flanders.	3. Policies and Measures	205	1	No	No	No	No	No	No	No	No	No	No	No	No	No	No	No	No	No	No	No	Yes	No	No	No	No	No	No	No
55	Belgium	Western	Before 2004	Aviation	3) Research the possibility of carbon pricing for aviation	3. Policies and Measures	205	1	No	No	Yes	No	No	No	No	No	No	No	No	No	No	No	No	No	No	No	No	No	No	No	No	No	No	No	No
56	Belgium	Western	Before 2004	Aviation	The Flemish Region would support initiatives taken at the European level to introduce harmonised carbon pricing for aviation.	3. Policies and Measures	205	1	No	No	Yes	No	No	No	No	No	No	No	No	No	No	No	No	No	No	No	No	No	No	No	No	No	No	No	No
57	Belgium	Western	Before 2004	Aircraft	The potential of pure electric power and batteries is relatively limited in these sectors, given the large amounts of energy consumed by seagoing vessels during their journeys and the fact that aircraft need to remain relatively light.	3. Policies and Measures	205	1	No	No	No	No	No	No	No	No	No	No	No	No	No	No	Yes	No	No	No	No	No	No	No	No	No	No	No	No
58	Belgium	Western	Before 2004	Aviation	An additional European policy – with a higher level of ambition than CORSIA currently proposes – will therefore also be needed after 2020 for international aviation.	3. Policies and Measures	205	2	No	No	No	No	No	No	No	No	No	No	No	No	No	No	No	No	No	No	Yes	Yes	No	No	No	No	No	No	No
59	Belgium	Western	Before 2004	Aviation	Flanders will therefore study how to take maximum advantage of these opportunities and how it can contribute to an increased supply of advanced biofuels and synthetic fuels based on renewable energy storage for aviation and shipping.	3. Policies and Measures	205	2	No	No	No	No	No	No	No	No	No	No	No	No	Yes	No	No	No	No	Yes	No	No	No	No	No	No	No	No	No
60	Belgium	Western	Before 2004	Air Transport	use of renewable energy in transport: more sustainable biofuels (algae- or waste-based), sustainable biogas- or biofuel-based maritime and air transport, third-generation biofuels;	3. Policies and Measures	320	1	No	No	No	No	No	No	No	No	No	No	No	No	Yes	No	No	No	No	No	No	No	No	No	No	No	No	No	No
61	Belgium	Western	Before 2004	Aeronautics	The competitiveness clusters developed since 2005 in Wallonia have brought together the region’s labour forces to work on these themes: BIOWIN (for life sciences), SKYWIN (for aeronautics and space), WAGRALIM (for the agro-industries), LOGISTICS EN WALLONIE (for logistics), MECATECH (for mechanical engineering) and GREENWIN (for environmental technologies).	3. Policies and Measures	330	1	No	No	No	No	No	No	No	No	No	No	No	No	No	No	No	No	No	No	No	Yes	No	No	No	No	No	No	No
62	Belgium	Western	Before 2004	Aviation	Final energy consumption in the other sectors increases by 5% for aviation, 10% for rail and 105% for inland navigation.	5. Impact Assessment of Planned Policies and Measures	(B) 113	1	No	No	No	No	No	No	No	Yes	No	No	No	No	No	No	No	No	No	No	No	No	No	No	No	No	No	No	No
63	Belgium	Western	Before 2004	Aviation	Between 2005 and 2030, the overall reduction of 2% (or 687 GWh) breaks down into a 12% reduction in consumption in the road sector and a 17% reduction in the rail sector, with a 152% increase in the aviation sector and a 56% increase in the inland navigation sector.	5. Impact Assessment of Planned Policies and Measures	(B) 113	1	No	No	No	No	No	No	No	Yes	No	No	No	No	No	No	No	No	No	No	No	No	No	No	No	No	No	No	No
64	Belgium	Western	Before 2004	Airport	Some measures may result in noise pollution, such as renovation work, the development of new road, rail or airport infrastructure and the installation of wind turbines.	5. Impact Assessment of Planned Policies and Measures	(B) 119	1	No	No	No	No	No	No	No	No	No	No	No	No	No	No	No	No	No	No	No	Yes	No	No	No	No	No	No	No
65	Belgium	Western	Before 2004	Airport	In the Walloon Region, an estimated budget of EUR 1.38 billion will be available to achieve the objectives of the Mobility Plan 2019-2024, develop multimodal platforms (‘mobipôles’ or mobility hubs), extend the Charleroi metro, increase the depth and width of inland waterways through dredging, and improve mobility around the airports.	5. Impact Assessment of Planned Policies and Measures	(B) 127	1	Yes	No	No	No	No	No	No	No	No	No	No	No	No	No	No	No	No	No	No	No	No	No	No	No	No	No	No
66	Belgium	Western	Before 2004	Airport	Emissions in the transport sector are composed of emissions from passenger transport and goods transport by road, plus the relatively low emissions from rail transport, maritime transport ((national share of) marine navigation and inland navigation), petrol stations (caused by the compression or decompression of natural gas) and off-road vehicles at ports and airports (Figure 1-3).	5. Impact Assessment of Planned Policies and Measures	(B) 25	1	No	Yes	No	No	No	No	No	No	No	No	No	No	No	No	No	No	No	No	No	No	No	No	No	No	No	No	No
67	Belgium	Western	Before 2004	Aviation	Figure 1-3. Distribution of Flemish non-ETS GHG emissions from transport in 2017: Aviation	5. Impact Assessment of Planned Policies and Measures	(B) 25	1	No	Yes	No	No	No	No	No	No	No	No	No	No	No	No	No	No	No	No	No	No	No	No	No	No	No	No	No
68	Belgium	Western	Before 2004	Aviation	Intra-EU aviation CO2 emissions in the period 2013-2020 are covered by the ETS regulations, while extra-EU aviation and maritime (bunkering) emissions are not covered by international climate agreements.	5. Impact Assessment of Planned Policies and Measures	(B) 25	2	No	Yes	No	No	No	No	No	No	Yes	No	No	No	No	No	No	No	No	No	No	No	No	No	No	No	No	No	No
69	Bulgaria	Central and Eastern	2004 and after	Air Transport	Air transport (incl. international)	2. National Objectives and Targets	52	1	No	No	No	No	No	No	No	No	No	No	No	No	No	No	No	No	No	No	No	Yes	No	No	No	No	No	No	No
70	Bulgaria	Central and Eastern	2004 and after	Aviation	The overall increase in energy consumption in transport is attributable to the aviation segment, which is expected to grow by approximately 35 % as compared to 2020.	2. National Objectives and Targets	52	1	No	No	No	No	No	No	No	Yes	No	No	No	No	No	No	No	No	No	No	No	No	No	No	No	No	No	No	No
71	Bulgaria	Central and Eastern	2004 and after	Air Transport	Air transport (incl. international)	2. National Objectives and Targets	53	1	No	No	No	No	No	No	No	Yes	No	No	No	No	No	No	No	No	No	No	No	No	No	No	No	No	No	No	No
72	Bulgaria	Central and Eastern	2004 and after	Aviation	Here, as in public transport, GHG emissions from the road transport segment are expected to remain stable throughout the period, with an increase of the share of aviation and rail transport.	2. National Objectives and Targets	53	1	No	Yes	No	No	No	No	No	No	No	No	No	No	No	No	No	No	No	No	No	No	No	No	No	No	No	No	No
73	Bulgaria	Central and Eastern	2004 and after	Air Transport	Air transport	2. National Objectives and Targets	54	1	No	No	No	No	No	No	No	Yes	No	No	No	No	No	No	No	No	No	No	No	No	No	No	No	No	No	No	No
74	Bulgaria	Central and Eastern	2004 and after	Aviation	In order to achieve the target in the transport sector, the following requirements of Directive (EU) 2018/2001 should be taken into account: (...) with the exception of fuels produced from food and feed crops, the share of fuels supplied in the aviation and maritime sectors is considered to be 1.2 times their energy content.	2. National Objectives and Targets	61	1	No	Yes	No	No	No	No	No	No	No	No	No	No	No	No	No	No	No	No	No	No	No	No	No	No	No	No	No
75	Bulgaria	Central and Eastern	2004 and after	Flight	The fuels necessary for the operation of international flights have been included in final energy consumption.	2. National Objectives and Targets	67	1	No	No	No	No	No	No	No	Yes	No	No	No	No	No	No	No	No	No	No	No	No	No	No	No	No	No	No	No
76	Bulgaria	Central and Eastern	2004 and after	Aviation	In addition, Bulgaria intends to participate in the following research and development initiatives: (...) Advanced cyber-security simulation platform for preparedness training in aviation, naval and power-grid environments aiming to enhance security on the internal energy market;	3. Policies and Measures	163	2	No	No	No	No	No	No	No	No	No	No	No	No	No	No	No	No	No	No	No	Yes	No	No	No	No	No	Yes	No
77	Bulgaria	Central and Eastern	2004 and after	Air Transport	Air transport (incl. international)	4. Current Situation and Projection with Existing Policies and Measures	179	1	No	No	No	No	No	No	No	No	No	No	No	No	No	No	No	No	No	No	No	Yes	No	No	No	No	No	No	No
78	Bulgaria	Central and Eastern	2004 and after	Aviation	Despite an overall increase in final energy consumption in transport owing to aviation, higher greenhouse gas emissions reductions by approximately 35 % are expected in 2030 as compared to 2020.	4. Current Situation and Projection with Existing Policies and Measures	179	2	No	Yes	No	No	No	No	No	Yes	No	No	No	No	No	No	No	No	No	No	No	No	No	No	No	No	No	No	No
79	Bulgaria	Central and Eastern	2004 and after	Air Transport	The increase in final energy consumption in transport is attributable on air transport, which is projected to grow by approximately 35 % as compared to 2020.	4. Current Situation and Projection with Existing Policies and Measures	192	1	No	No	No	No	No	No	No	Yes	No	No	No	No	No	No	No	No	No	No	No	No	No	No	No	No	No	No	No
80	Bulgaria	Central and Eastern	2004 and after	Aviation	Number of passenger-kilometres: all modes, i.e. split between road (cars and buses separated if possible), rail, aviation and domestic navigation (when relevant) [million passenger-kilometres]	Other	276	1	No	No	No	Yes	No	No	No	No	No	No	No	No	No	No	No	No	No	No	No	No	No	No	No	No	No	No	No
81	Bulgaria	Central and Eastern	2004 and after	Aviation	Freight transport tonnes-kilometres: all modes excluding international maritime, i.e. split between road, rail, aviation, domestic navigation (inland waterways and national maritime) [million tonne-kilometres]	Other	276	1	No	No	No	No	No	No	No	Yes	No	No	No	No	No	No	No	No	No	No	No	No	No	No	No	No	No	No	No
82	Croatia	Central and Eastern	2004 and after	Air Transport	including other relatively smaller emission sources, such as: road and off-road transport (excluding air transport included in the ETS sector	2. National Objectives and Targets	52	1	No	No	No	No	No	No	No	No	No	Yes	No	No	No	No	No	No	No	No	No	No	No	No	No	No	No	No	No
83	Croatia	Central and Eastern	2004 and after	Aircraft; Flight	Aircraft operators in the Republic of Croatia have been included in the EU ETS since 2012 for flights to the EU and since 2014 for flights within the Republic of Croatia.	3. Policies and Measures	82	1	No	No	No	No	No	No	No	No	Yes	No	No	No	No	No	No	No	No	No	No	No	No	No	No	No	No	No	No
84	Croatia	Central and Eastern	2004 and after	Aviation	Additional activity included in the EU ETS is aviation.	3. Policies and Measures	82	1	No	No	No	No	No	No	No	No	Yes	No	No	No	No	No	No	No	No	No	No	No	No	No	No	No	No	No	No
85	Croatia	Central and Eastern	2004 and after	Aircraft	continuation of activities of EU ETS participants (facility operators and aircraft operators)	3. Policies and Measures	83	1	No	No	No	No	No	No	No	No	Yes	No	No	No	No	No	No	No	No	No	No	No	No	No	No	No	No	No	No
86	Croatia	Central and Eastern	2004 and after	Flight	The targeted reduction in greenhouse gas emissions is at least 2.2% per year, by increasing energy efficiency, using renewable energy sources and other measures to reduce emissions (undesirable: reducing production in facilities or reducing the number and length of flights of airlines)	3. Policies and Measures	83	2	No	No	No	No	No	Yes	No	No	No	No	No	No	No	No	No	No	No	No	No	No	No	No	No	Yes	No	No	No
87	Croatia	Central and Eastern	2004 and after	Air Transport	Also, in air transport, the Republic of Croatia will define a plan and elaborate detailed guidelines for achieving significant reductions in greenhouse gas emissions.	3. Policies and Measures	129	1	No	No	No	No	No	No	Yes	No	No	No	No	No	No	No	No	No	No	No	No	No	No	No	No	No	No	No	No
88	Croatia	Central and Eastern	2004 and after	Aviation	All activities related to defining the plan and guidelines will be developed jointly at the EU level, taking into account the views to be taken at the level of the International Civil Aviation Organization (ICAO).	3. Policies and Measures	129	1	No	No	No	No	No	No	No	No	No	No	No	No	No	No	No	No	No	No	Yes	No	No	No	No	No	No	No	No
89	Croatia	Central and Eastern	2004 and after	Air Transport; Flight	energy generating products used as motor fuel in air transport (excluding private flights),	4. Current Situation and Projection with Existing Policies and Measures	220	1	No	No	No	No	No	No	No	No	No	No	No	Yes	No	No	No	No	No	No	No	No	No	No	No	No	No	No	No
90	Croatia	Central and Eastern	2004 and after	Air Transport	For the scenario with existing measures (WEM) and scenario with additional measures (WAM), greenhouse gas emissions for international air transport have also been calculated, based on the energy balance data for the projection period 2020-2040.	5. Impact assessment of planned policies and measures	226	2	No	Yes	No	No	No	No	No	Yes	No	No	No	No	No	No	No	No	No	No	No	No	No	No	No	No	No	No	No
91	Croatia	Central and Eastern	2004 and after	Air Transport	International Air Transport (WEM = WAM)	5. Impact assessment of planned policies and measures	227	1	No	Yes	No	No	No	No	No	No	No	No	No	No	No	No	No	No	No	No	No	No	No	No	No	No	No	No	No
92	Croatia	Central and Eastern	2004 and after	Air Transport	Table 5-3.: Greenhouse gas emissions from international air transport	5. Impact assessment of planned policies and measures	227	1	No	Yes	No	No	No	No	No	No	No	No	No	No	No	No	No	No	No	No	No	No	No	No	No	No	No	No	No
93	Croatia	Central and Eastern	2004 and after	Air Transport	Table 5-3.: Greenhouse gas emissions from international air transport ..............................227	6-10. End Matter (References, Appendices)	236	1	No	Yes	No	No	No	No	No	No	No	No	No	No	No	No	No	No	No	No	No	No	No	No	No	No	No	No	No
94	Cyprus	Southern	2004 and after	Aviation	Freight transport tonnes-kilometres: all modes excluding international maritime, i.e. split between road, rail, aviation, domestic navigation (inland waterways and national maritime) [million tkm]	Other	5	1	No	No	No	Yes	No	No	No	No	No	No	No	No	No	No	No	No	No	No	No	No	No	No	No	No	No	No	No
95	Cyprus	Southern	2004 and after	Aviation	Number of passenger-kilometres: all modes, i.e. split between road (cars and buses separated if possible), rail, aviation and domestic navigation (when relevant) [million pkm]	Other	5	1	No	No	No	Yes	No	No	No	No	No	No	No	No	No	No	No	No	No	No	No	No	No	No	No	No	No	No	No
96	Cyprus	Southern	2004 and after	Air Transport	air transport	3. Policies and Measures	62	1	No	No	No	No	No	No	No	Yes	No	No	No	No	No	No	No	No	No	No	No	No	No	No	No	No	No	No	No
97	Cyprus	Southern	2004 and after	Aviation	Aviation Fuel	2. National Objectives and Targets	63	1	No	No	No	No	No	No	No	Yes	No	No	No	No	No	No	No	No	No	No	No	No	No	No	No	No	No	No	No
98	Cyprus	Southern	2004 and after	Air Transport	The split between road and air transport is presented in Table 2.11.	3. Policies and Measures	69	1	No	No	No	No	No	No	No	Yes	No	No	No	No	No	No	No	No	No	No	No	No	No	No	No	No	No	No	No
99	Cyprus	Southern	2004 and after	Air Transport	Air transport	3. Policies and Measures	71	1	No	No	No	No	No	No	No	Yes	No	No	No	No	No	No	No	No	No	No	No	No	No	No	No	No	No	No	No
100	Cyprus	Southern	2004 and after	Air Transport	The model calculates future annual energy consumption in each major economic sector of Cyprus (agriculture, cement industry, other industry, households, services, road passenger transport, road freight transport and air transport) as a function of future macroeconomic variables and energy prices.	3. Policies and Measures	72	1	No	No	No	No	No	No	No	Yes	No	No	No	No	No	No	No	No	No	No	No	No	No	No	No	No	No	No	No
101	Cyprus	Southern	2004 and after	Aviation	International aviation	3. Policies and Measures	172	1	No	No	No	No	No	No	No	Yes	No	No	No	No	No	No	No	No	No	No	No	No	No	No	No	No	No	No	No
102	Cyprus	Southern	2004 and after	Air Transport	The split between road and air transport is presented in the table below.	4. Current Situation and Projection with Existing Policies and Measures	173	1	No	No	No	No	No	No	No	Yes	No	No	No	No	No	No	No	No	No	No	No	No	No	No	No	No	No	No	No
103	Cyprus	Southern	2004 and after	Air Transport	Table 4.10: Sectoral energy projections in transport sector for 2021-2040- With Existing Measures: Air transport	4. Current Situation and Projection with Existing Policies and Measures	173	1	No	No	No	No	No	No	No	Yes	No	No	No	No	No	No	No	No	No	No	No	No	No	No	No	No	No	No	No
104	Cyprus	Southern	2004 and after	Aviation	It should be noted that the above takes into account fuel consumption of aviation and the special treatment of this sector in the case of Cyprus, in line with Directive (EU) 2018/2001.	3. Policies and Measures	197	1	No	No	No	No	No	No	No	Yes	No	No	No	No	No	No	No	No	No	No	No	No	No	No	No	No	No	No	No
105	Cyprus	Southern	2004 and after	Air Transport	Air transport	5. Impact Assessment of Planned Policies and Measures	208	1	No	No	No	No	No	No	No	Yes	No	No	No	No	No	No	No	No	No	No	No	No	No	No	No	No	No	No	No
106	Cyprus	Southern	2004 and after	Air Transport	Air transport	5. Impact Assessment of Planned Policies and Measures	208	1	No	No	No	No	No	No	No	Yes	No	No	No	No	No	No	No	No	No	No	No	No	No	No	No	No	No	No	No
107	Cyprus	Southern	2004 and after	Aviation	(8) Freight transport tonnes-kilometres: all modes excluding international maritime, i.e. split between road, rail, aviation, domestic navigation (inland waterways and national maritime) [million tkm]	Other	252	1	No	No	No	Yes	No	No	No	No	No	No	No	No	No	No	No	No	No	No	No	No	No	No	No	No	No	No	No
108	Cyprus	Southern	2004 and after	Aviation	(7) Number of passenger-kilometres: all modes, i.e. split between road (cars and buses separated if possible), rail, aviation and domestic navigation (when relevant) [million pkm]	Other	252	1	No	No	No	Yes	No	No	No	No	No	No	No	No	No	No	No	No	No	No	No	No	No	No	No	No	No	No	No
109	Cyprus	Southern	2004 and after	Aviation	domestic aviation	Other	269	2	No	Yes	No	No	No	No	No	Yes	No	No	No	No	No	No	No	No	No	No	No	No	No	No	No	No	No	No	No
110	Cyprus	Southern	2004 and after	Aviation	domestic aviation	Other	270	2	No	Yes	No	No	No	No	No	Yes	No	No	No	No	No	No	No	No	No	No	No	No	No	No	No	No	No	No	No
111	Czechia	Central and Eastern	2004 and after	Aviation	Table 67: GHG emissions and removals for selected years by IPCC categories: Aviation	4. Current Situation and Projection with Existing Policies and Measures	193	1	No	Yes	No	No	No	No	No	No	No	No	No	No	No	No	No	No	No	No	No	No	No	No	No	No	No	No	No
112	Czechia	Central and Eastern	2004 and after	Flying	The exemption from or refund of the entire excise duty included in the price of mineral oil is applied in the following cases: when used for non-recreational flying;	4. Current Situation and Projection with Existing Policies and Measures	302	1	No	No	No	No	No	No	No	No	No	No	No	Yes	No	No	No	No	No	No	No	No	No	No	No	No	No	No	No
113	Czechia	Central and Eastern	2004 and after	Aviation	Revenues from the auctioning of allowances in the aviation sector	5. Impact Assessment of Planned Policies and Measures	327	1	No	No	No	No	No	No	No	No	Yes	No	No	No	No	No	No	No	No	No	No	No	No	No	No	No	No	No	No
114	Czechia	Central and Eastern	2004 and after	Air Transport	Table 154: Passenger transport performances, Air transport	6-10. End Matter (References, Appendices)	339	1	No	No	No	Yes	No	No	No	No	No	No	No	No	No	No	No	No	No	No	No	No	No	No	No	No	No	No	No
115	Czechia	Central and Eastern	2004 and after	Air Transport	Table 155: Cargo transport performances, Air transport	6-10. End Matter (References, Appendices)	340	1	No	No	No	Yes	No	No	No	No	No	No	No	No	No	No	No	No	No	No	No	No	No	No	No	No	No	No	No
116	Denmark	Northern	Before 2004	Air Transport	Moreover, some encourage the Government to promote the use of green fuels such as hydrogen based on green electricity in international sea and air transport, even if these sectors are not part of the national 70 pct. reduction objective.	1. Overview and Process for Establishing the Plan	16	1	No	No	No	No	No	No	No	No	No	No	No	No	No	No	No	Yes	No	No	No	No	No	No	No	No	No	No	No
117	Denmark	Northern	Before 2004	Aviation	These include: (1) Aviation, marking and lights, (2) Health and safety, (3) Certification of regulatory requirements, (4) Park layout and site investigation and (5) Approaches to research.	1. Overview and Process for Establishing the Plan	22	1	No	No	No	No	No	No	No	No	No	No	No	No	No	No	No	No	No	No	No	No	No	No	No	No	Yes	No	No
118	Denmark	Northern	Before 2004	Aviation	During the Danish presidency in 2020, Denmark will launch a project that aims to contribute to the decarbonisation of the transport sector with a primary focus on more sustainable aviation.	1. Overview and Process for Establishing the Plan	23	2	No	No	No	No	No	No	Yes	No	No	No	No	No	No	No	No	No	No	No	No	Yes	No	No	No	No	No	No	No
119	Denmark	Northern	Before 2004	Aviation	separate report on Denmark’s impact on international emissions, including those pertaining to international shipping and aviation.	2. National Objectives and Targets	28	2	No	Yes	No	No	No	No	Yes	No	No	No	No	No	No	No	No	No	No	No	No	No	No	No	No	No	No	No	No
120	Denmark	Northern	Before 2004	Aviation	Implementing initiatives to ensure more sustainable aviation.”10	2. National Objectives and Targets	29	1	No	No	No	No	No	No	No	No	No	No	No	No	No	No	No	No	No	No	No	Yes	No	No	No	No	No	No	No
121	Denmark	Northern	Before 2004	Aviation	it is essential that funding is in place for research, development and demonstration as well as deployment of new climate friendly technologies. New solutions will have to be developed in the energy sector, in transportation and aviation as well as in the agricultural sector.	2. National Objectives and Targets	77	1	No	No	No	No	No	No	No	No	No	No	No	No	No	No	No	No	No	No	No	No	No	No	No	No	No	Yes	No
122	Denmark	Northern	Before 2004	Aviation	Power-to-X is one of the technologies that potentially can contribute to fully decarbonizing the energy sector, transportation and aviation as well as agricultural and industrial sectors.	2. National Objectives and Targets	77	2	No	No	No	No	No	No	No	No	No	No	No	No	No	No	No	No	No	No	No	Yes	No	No	No	No	No	Yes	No
123	Denmark	Northern	Before 2004	Aviation	EN-1: EU-CO2-emission trading scheme for electricity and district heat production and certain industrial processes (incl. Business) and aviation from 2012	3. Policies and Measures	79	1	No	No	No	No	No	No	No	No	Yes	No	No	No	No	No	No	No	No	No	No	No	No	No	No	No	No	No	No
124	Denmark	Northern	Before 2004	Air Transport	At the same time, the Danish Government will work for initiatives aimed at ensuring more sustainable air transport.	3. Policies and Measures	96	1	No	No	No	No	No	No	No	No	No	No	No	No	No	No	No	No	No	No	No	Yes	No	No	No	No	No	No	No
125	Denmark	Northern	Before 2004	Aviation	Overview of subsidies that are considered fossil in “Energy prices and costs in Europe (COM(2019) 1 final)”: Excise tax exemption for domestic aviation	3. Policies and Measures	98	1	No	No	No	No	No	No	No	No	No	No	No	Yes	No	No	No	No	No	No	No	No	No	No	No	No	No	No	No
126	Denmark	Northern	Before 2004	Air Transport	In this report, Denmark is regarded to have indirect fossil subsidies especially in the form of exemptions from taxes for fuels to domestic sea- and air transport and exemption from taxes for electricity for certain types of transport.	3. Policies and Measures	98	1	No	No	No	No	No	No	No	No	No	No	No	Yes	No	No	No	No	No	No	No	No	No	No	No	No	No	No	No
127	Denmark	Northern	Before 2004	Aviation	Overview of subsidies that are considered fossil in “Energy prices and costs in Europe (COM(2019) 1 final)”: Aviation in EU ETS	3. Policies and Measures	98	2	No	No	No	No	No	No	No	No	Yes	No	No	Yes	No	No	No	No	No	No	No	No	No	No	No	No	No	No	No
128	Denmark	Northern	Before 2004	Aviation	As part of the new Government’s goal to reduce greenhouse gas emissions by 70 % by 2030, relative to 1990 levels, it is essential that funding is in place for research, development and demonstration as well as deployment of new climate friendly technologies. New solutions will have to be developed in the energy sector, in transportation and aviation as well as in the agricultural sector.	3. Policies and Measures	125	1	No	No	No	No	No	No	No	No	No	No	No	No	No	No	No	No	No	No	No	No	No	No	No	No	No	Yes	No
129	Denmark	Northern	Before 2004	Aviation	Based on this process, NER [Nordic Energy Research] has identified seven key areas that could enhance joint Nordic research efforts: 4. Energy and Transport (land-based, aviation and maritime)	3. Policies and Measures	127	1	No	No	No	No	No	No	No	No	No	No	No	No	No	No	No	No	No	No	No	No	No	No	No	No	No	Yes	No
130	Denmark	Northern	Before 2004	Aircraft	Biomass will probably increasingly have to be used to make high-value products, e.g. in those parts of the transport sector which are not so easily electrified (heavy goods transport, ships, aircraft).	3. Policies and Measures	131	1	No	No	No	No	No	No	No	No	No	No	No	No	Yes	No	No	No	No	No	No	No	No	No	No	No	No	No	No
131	Denmark	Northern	Before 2004	Aviation	EU ETS from 2012, CO2 emissions from domestic aviation also included in the inventory [all INVENTORY estimates]	4. Current Situation and Projection with Existing Policies and Measures	139	2	No	Yes	No	No	No	No	No	No	Yes	No	No	No	No	No	No	No	No	No	No	No	No	No	No	No	No	No	No
132	Estonia	Northern	2004 and after	Aviation	Fuels with imposed excise duty93 include unleaded petrol, leaded petrol, aviation gasoline, kerosene, diesel fuel, special-purpose diesel fuel, light fuel oil, heavy fuel oil, oil shale heating oil, car gas (LPG) and (CNG), coal, lignite, coke and oil shale, liquefied gas, natural gas, fuel-like product, liquefied combustible and biofuel.	3. Policies and Measures	87	1	No	No	No	No	No	No	No	No	No	No	No	No	No	No	No	No	No	No	No	Yes	No	No	No	No	No	No	No
133	Estonia	Northern	2004 and after	Aviation	In addition to ordinary auctions in the EU greenhouse gas emission allowance trading system, aviation allowance auctions have also been held since 2014.	3. Policies and Measures	94	1	No	No	No	No	No	No	No	No	Yes	No	No	No	No	No	No	No	No	No	No	No	No	No	No	No	No	No	No
134	Estonia	Northern	2004 and after	Aviation	Considering the relatively low volume of income from the aviation auction and the desire to ensure that the results achieved with that income are as constructive as possible, it would be reasonable to direct it to projects with rapid growth potential, including to the promotion of smart ICT solutions and green technologies or to sustainable technology in the environmental and climate sectors.	3. Policies and Measures	94	1	No	No	No	No	No	No	No	No	Yes	No	No	No	No	No	No	No	No	No	No	No	No	No	No	No	No	No	No
135	Estonia	Northern	2004 and after	Aviation	According to estimates, emissions from domestic aviation and railway transport will remain stable from 2016 to 2040.	4. Current Situation and Projection with Existing Policies and Measures	135	1	No	Yes	No	No	No	No	No	No	No	No	No	No	No	No	No	No	No	No	No	No	No	No	No	No	No	No	No
136	Estonia	Northern	2004 and after	Aviation	Domestic aviation	4. Current Situation and Projection with Existing Policies and Measures	135	1	No	Yes	No	No	No	No	No	No	No	No	No	No	No	No	No	No	No	No	No	No	No	No	No	No	No	No	No
137	Estonia	Northern	2004 and after	Aircraft	Excise duty exemption on fuel used for air navigation in civil aircraft used for commercial purposes or in state aircraft, including fuel used for maintenance and repair on board such aircraft	4. Current Situation and Projection with Existing Policies and Measures	170	1	No	No	No	No	No	No	No	No	No	No	No	Yes	No	No	No	No	No	No	No	No	No	No	No	No	No	No	No
138	Finland	Northern	Before 2004	Aviation	Other national objectives and goals aimed at reducing greenhouse gas emissions include the objectives outlined in the National Energy and Climate Strategy to ban the use of coal in energy production by 2030 and to halve the domestic consumption of mineral oil (petrol, diesel oil, light and heavy fuel oils and aviation fuels) compared to 2005 levels by 2030.	2. National Objectives and Targets	44	1	No	No	No	No	No	No	Yes	No	No	No	No	No	No	No	No	No	No	No	No	No	No	No	No	No	No	No	No
139	Finland	Northern	Before 2004	Air Transport	Emissions trading sector (incl. air transport)	2. National Objectives and Targets	45	1	No	No	No	No	No	No	No	No	Yes	No	No	No	No	No	No	No	No	No	No	No	No	No	No	No	No	No	No
140	Finland	Northern	Before 2004	Aviation	National targets related to energy self-sufficiency also include the decision to ban the use of coal for use in energy production by 2030 and to halve domestic use of mineral oil (petrol, diesel oil, light and heavy fuel oil, aviation fuels) compared to 2005 levels by 2030.	2. National Objectives and Targets	68	1	No	No	No	No	No	No	Yes	No	No	No	No	No	No	No	No	No	No	No	No	No	No	No	No	No	No	No	No
141	France	Western	Before 2004	Aviation	Émissions annuelles moyennes (en Mt CO2eq)… dont secteur ETS (hors aviation internationale et domestique)	1. Overview and Process for Establishing the Plan	7	1	No	No	No	No	No	No	No	No	No	Yes	No	No	No	No	No	No	No	No	No	No	No	No	No	No	No	No	No
142	France	Western	Before 2004	Aviation	Émissions annuelles moyennes (en Mt CO2eq)… dont aviation domestique	1. Overview and Process for Establishing the Plan	7	1	No	Yes	No	No	No	No	No	No	No	No	No	No	No	No	No	No	No	No	No	No	No	No	No	No	No	No	No
143	France	Western	Before 2004	Aviation	Il s’agit notamment de : (1) Aviation, balisage et éclairage, (2) Santé et sécurité, (3) Certification des exigences réglementaires, (4) Aménagement du parc et étude du site et (5) Approches de recherche.	1. Overview and Process for Establishing the Plan	42	1	No	No	No	No	No	No	No	No	No	No	No	No	No	No	No	No	No	No	No	No	No	No	No	No	Yes	No	No
144	France	Western	Before 2004	Transport Aérien	de rattacher les émissions liées aux transports aériens et maritimes internationaux aux budgets carbone et à l’objectif de neutralité carbone ;	1. Overview and Process for Establishing the Plan	49	1	No	No	No	No	No	No	No	No	No	No	No	No	No	No	No	No	No	No	No	No	Yes	No	No	No	No	No	No
145	France	Western	Before 2004	Aviation	La France compte en particulier développer les biocarburants avancés pour les modes de transport qui seront difficiles à électrifier, et notamment l’aviation.	2. National Objectives and Targets	62	1	No	No	No	No	No	No	No	No	No	No	No	No	Yes	No	No	No	No	No	No	No	No	No	No	No	No	No	No
146	France	Western	Before 2004	Aéronautique	Plusieurs autres CSF ont mis en avant des besoins d’innovation en lien avec la transition énergétique, à savoir les comités automobile (véhicule électrique), ferroviaire (optimisation énergétique, nouvelles chaînes de traction), Industries de la mer (EnR, stockage), aéronautique (électrification, optimisation des moteurs thermiques), Mines-métallurgie (intégration EnR, recyclage des …	2. National Objectives and Targets	77	1	No	No	No	No	No	No	No	No	No	No	No	No	No	No	No	No	No	No	No	No	No	No	No	No	No	Yes	No
147	France	Western	Before 2004	Aérien (Other)	Le puits estimé du secteur des terres (forêt et terres agricoles) optimisé et durable, ajouté à un puits estimé de capture et stockage du carbone, permet d’équilibrer uniquement les émissions résiduelles non énergétiques ainsi que des émissions résiduelles issues d’énergies fossiles conservées pour une partie des transports (aérien).	3. Policies and Measures	90	3	No	Yes	No	No	No	No	No	Yes	No	No	No	No	No	No	No	No	No	No	No	No	Yes	No	No	No	No	No	No
148	France	Western	Before 2004	Transport Aérien	La décarbonation est en réalité « quasi-totale » du fait qu’il demeure des fuites résiduelles incompressibles de gaz renouvelables d’une part, et un recours partiel aux énergies fossiles dans le transport aérien.	3. Policies and Measures	91	2	No	No	No	No	No	No	No	Yes	No	No	No	No	No	No	No	No	No	No	No	No	Yes	No	No	No	No	No	No
149	France	Western	Before 2004	Aéronef	Lancer des expérimentations de solutions innovantes pour réduire les nuisances lumineuses tout en préservant la sécurité des aéronefs et permettre d’envisager de nouveaux dispositifs pouvant prétendre à une homologation début 2021 ;	3. Policies and Measures	98	1	No	No	No	No	No	No	No	No	No	No	No	No	No	No	No	No	No	No	No	Yes	No	No	No	No	No	No	No
150	France	Western	Before 2004	Aérien (Other)	Développer les véhicules à faible émissions (y compris fluviaux, maritimes et aériens) et améliorer l’efficacité énergétique du parc en s’appuyant sur le marché des carburants alternatifs	3. Policies and Measures	110	2	No	No	No	No	No	No	No	Yes	No	No	No	No	No	No	No	No	Yes	No	No	No	No	No	No	No	No	No	No
151	France	Western	Before 2004	Transport Aérien	Limiter l’impact du transport aérien sur les changements climatiques en visant des gains substantiels en efficacité énergétique et une très forte substitution de la part des biocarburants (50 % en 2050) à celle des énergies fossiles.	3. Policies and Measures	110	2	No	No	No	No	Yes	No	No	No	No	No	No	No	Yes	No	No	No	No	No	No	No	No	No	No	No	No	No	No
152	France	Western	Before 2004	Aviation	L’aviation et le transport maritime international bénéficient aussi d’exonérations en lien avec les accords internationaux.	3. Policies and Measures	111	1	No	No	No	No	No	No	No	No	No	No	No	Yes	No	No	No	No	No	No	No	No	No	No	No	No	No	No	No
153	France	Western	Before 2004	Avion	Dépenses fiscales relatives à des taux de taxation réduits pour les énergies fossiles: Carburants utilisés pour les moteurs d'essais avion et navire	3. Policies and Measures	112	1	No	No	No	No	No	No	No	No	No	No	No	Yes	No	No	No	No	No	No	No	No	No	No	No	No	No	No	No
154	France	Western	Before 2004	Avion; Aviation; Vol	Comme il n’est pas possible d’augmenter directement le taux de taxation du kérosène pour les vols internationaux en vertu des accords internationaux dans l’aviation, la France a par ailleurs choisi de mettre en place une taxe sur les billets d’avion en fonction de la distance parcourue.	3. Policies and Measures	112	2	No	No	No	No	No	No	No	No	No	No	No	Yes	No	No	No	No	No	No	No	No	No	No	No	No	No	No	Yes
155	France	Western	Before 2004	Aviation	La France soutient par ailleurs les actions au niveau international au sein de l’OACI et de l’OMI en faveur du renforcement de la taxation du carbone dans l’aviation et le maritime.	3. Policies and Measures	112	2	No	No	No	No	No	No	No	No	No	No	No	No	No	No	No	No	No	No	Yes	No	No	No	No	No	No	No	Yes
156	France	Western	Before 2004	Avion	Majorer la taxe de solidarité sur les billets d'avion afin de contribuer au financement d’infrastructures de transport durables	3. Policies and Measures	118	1	No	No	No	No	No	No	No	No	No	No	No	No	No	No	No	No	No	No	No	No	No	No	No	No	No	No	Yes
157	France	Western	Before 2004	Avion	Toutefois, une majoration de la taxe de solidarité sur les billets d’avion également été introduite dans la loi de finances pour 2020 afin de contribuer au financement d’infrastructures de transport durables.	3. Policies and Measures	130	1	No	No	No	No	No	No	No	No	No	No	No	No	No	No	No	No	No	No	No	No	No	No	No	No	No	No	Yes
158	France	Western	Before 2004	Aviation; Aérien (Other)	Concernant les carburants pour le secteur aérien, les discussions doivent avoir lieu au niveau européen et international en tenant compte des instruments existants comme l'ETS aviation.	3. Policies and Measures	130	2	No	No	No	No	No	No	No	No	Yes	No	No	No	No	No	No	No	Yes	No	No	No	No	No	No	No	No	No	No
159	France	Western	Before 2004	Aérien (Other)	Figure 32: Consommation primaire de produits pétroliers (hors biocarburants, soutes maritimes et aériennes internationales) en Mtep	4. Current Situation and Projection with Existing Policies and Measures	172	1	No	No	No	No	No	No	No	No	No	No	Yes	No	No	No	No	No	No	No	No	No	No	No	No	No	No	No	No
160	France	Western	Before 2004	Aérien (Other)	Les technologies certifiées de production de biocarburant aérien permettent la fabrication de molécules proches de celles présentes dans le kérosène et totalement compatibles.	4. Current Situation and Projection with Existing Policies and Measures	174	1	No	No	No	No	No	No	No	No	No	No	No	No	Yes	No	No	No	No	No	No	No	No	No	No	No	No	No	No
161	France	Western	Before 2004	Aéronautique; Aviation	Au niveau mondial, 5 filières de biocarburants aéronautiques ont reçu la certification ASTM (American Society for Testing and Materials) et ont été identifiées comme étant des alternatives renouvelables et durables au carburant d’aviation d’origine fossile.	4. Current Situation and Projection with Existing Policies and Measures	174	1	No	No	No	No	No	No	No	No	No	No	No	No	Yes	No	No	No	No	No	No	No	No	No	No	No	No	No	No
162	France	Western	Before 2004	Aéronautique	Des progrès considérables ont été accomplis ces dernières années notamment en termes de performance et de certification des biocarburants aéronautiques.	4. Current Situation and Projection with Existing Policies and Measures	174	1	No	No	No	No	No	No	No	No	No	No	No	No	Yes	No	No	No	No	No	No	No	No	No	No	No	No	No	No
163	France	Western	Before 2004	Aéronautique	Encadré 5: Les biocarburants aéronautiques	4. Current Situation and Projection with Existing Policies and Measures	174	1	No	No	No	No	No	No	No	No	No	No	No	No	Yes	No	No	No	No	No	No	No	No	No	No	No	No	No	No
164	France	Western	Before 2004	Aéronautique	L’exploitation opérationnelle des biocarburants aéronautiques est aujourd’hui maîtrisée.	4. Current Situation and Projection with Existing Policies and Measures	174	1	No	No	No	No	No	No	No	No	No	No	No	No	Yes	No	No	No	No	No	No	No	No	No	No	No	No	No	No
165	France	Western	Before 2004	Aéronautique	La feuille de route d’Ancre (Alliance nationale de coordination de la recherche pour l’énergie) a évalué le potentiel français des filières de production de biocarburants aéronautiques.	4. Current Situation and Projection with Existing Policies and Measures	174	1	No	No	No	No	No	No	No	No	No	No	No	No	Yes	No	No	No	No	No	No	No	No	No	No	No	No	No	No
166	France	Western	Before 2004	Aéronautique	Pour favoriser l’émergence d’une filière française de biocarburants aéronautiques, L’État, Air France, Airbus, Safran, Suez et Total ont signé, fin 2017, un « Engagement pour la Croissance Verte » (ECV), pour étudier la faisabilité du déploiement d’une filière française de production et de distribution de biocarburants aéronautiques durables.	4. Current Situation and Projection with Existing Policies and Measures	174	1	No	No	No	No	No	No	No	No	No	No	No	No	Yes	No	No	No	No	No	No	No	No	No	No	No	No	No	No
167	France	Western	Before 2004	Aéronef; Aéroport	L’utilisation de ces biocarburants ne nécessite pas d’ajustement sur les aéronefs ni sur les infrastructures aéroportuaires.	4. Current Situation and Projection with Existing Policies and Measures	174	1	No	No	No	No	No	No	No	No	No	No	No	No	Yes	No	No	No	No	No	No	No	No	No	No	No	No	No	No
168	France	Western	Before 2004	Aéronautique; Transport Aérien	Le transport aérien devra compter sur le déploiement de biocarburants aéronautiques innovants et durables en complément du progrès continu des technologies, des améliorations opérationnelles et des mesures de marché telles que le CORSIA, pour répondre au défi climatique et réduire son empreinte carbone.	4. Current Situation and Projection with Existing Policies and Measures	174	2	No	No	No	No	No	No	No	No	No	No	No	No	Yes	No	No	No	No	No	Yes	No	No	No	No	No	No	No	No
169	France	Western	Before 2004	Aéronautique	Pour développer la mobilité à partir d’hydrogène, l’objectif est : • d’inciter au développement d’une gamme de véhicules lourds non seulement routiers mais aussi pour d’autres modes (bateaux, trains, aéronautique) ;	4. Current Situation and Projection with Existing Policies and Measures	180	1	No	No	No	No	No	No	No	No	No	No	No	No	No	No	No	Yes	No	No	No	No	No	No	No	No	No	No	No
170	France	Western	Before 2004	Aviation	ette analyse superpose sur l’ensemble du territoire des données de vitesse de vent et des cartes de « contraintes d’exclusion » rendant l’installation d’éoliennes techniquement (topographie, terrain...) ou pour des raisons d’occupation du territoire : proximité des habitations, ... zones d’entraînement de l’aviation militaire, radars zones sensibles du point de vue de la biodiversité.	4. Current Situation and Projection with Existing Policies and Measures	190	1	No	No	No	No	No	No	No	No	No	No	No	No	No	No	No	No	No	No	No	No	No	No	No	No	Yes	No	No
171	France	Western	Before 2004	Aérien (Other)	La différence est constituée des pertes et usages internes du système énergétique, des exportations nettes d’électricité et des soutes aériennes et maritimes internationales exclues par convention de la consommation.	4. Current Situation and Projection with Existing Policies and Measures	217	1	No	No	No	No	No	No	No	Yes	No	No	No	No	No	No	No	No	No	No	No	No	No	No	No	No	No	No	No
172	France	Western	Before 2004	Aéronautique	Consommation charbon par type d’industrie et par usage: Automobile et construction aéronautique	4. Current Situation and Projection with Existing Policies and Measures	221	1	No	No	No	No	No	No	No	Yes	No	No	No	No	No	No	No	No	No	No	No	No	No	No	No	No	No	No	No
173	France	Western	Before 2004	Aérien (Other)	La confrontation de cette offre avec la demande supplémentaire identifiée à ce stade montre que les besoins en biogaz peuvent être couverts à partir de ressources domestiques, mais que les besoins énergétiques dans leur ensemble (biocarburants y compris secteur aérien, chaleur et cogénération) ne pourraient être couverts sans une part de recours transitoire aux importations de biomasse.	4. Current Situation and Projection with Existing Policies and Measures	253	1	No	No	No	No	No	No	No	No	No	No	No	No	Yes	No	No	No	No	No	No	No	No	No	No	No	No	No	No
174	France	Western	Before 2004	Aéroport	Le pipeline Le Havre-Paris (LHP) - 1380 km : il alimente la région Ile-de-France et les aéroports parisiens.	4. Current Situation and Projection with Existing Policies and Measures	286	1	No	No	No	No	No	No	No	No	No	No	No	No	No	No	No	No	No	No	No	yes	No	No	No	No	No	No	No
175	France	Western	Before 2004	Transport Aérien	Une part de carburants non biosourcés est toutefois réservée à l’horizon 2050 pour le transport aérien et les soutes maritimes internationales.	5. Impact Assessment of Planned Policies and Measures	304	2	No	No	No	No	No	No	No	Yes	No	No	No	No	No	No	No	No	No	No	No	No	Yes	No	No	No	No	No	No
176	France	Western	Before 2004	Aviation	Le scénario prévoit notamment un développement progressif des biocarburants dans l’aviation jusqu’à 50 % à horizon 2050.	5. Impact Assessment of Planned Policies and Measures	305	1	No	No	No	No	No	No	No	No	No	No	No	No	Yes	No	No	No	No	No	No	No	No	No	No	No	No	No	No
177	France	Western	Before 2004	Transport Aérien	Il resterait alors uniquement des consommations de biomasse solide dans l’industrie et des consommations de biocarburants dans le transport aérien.	5. Impact Assessment of Planned Policies and Measures	312	1	No	No	No	No	No	No	No	No	No	No	No	No	Yes	No	No	No	No	No	No	No	No	No	No	No	No	No	No
178	Germany	Western	Before 2004	Air Transport	VET-Berichte: Berichte über die emissionshandelspflichtigen Treibhausgasemissionen von stationären Anlagen und Luftverkehr in Deutschland [Reports on greenhouse gas emissions (covered by emissions trading schemes) from stationary facilities and air transport in Germany]	Other	7	2	No	Yes	No	No	No	No	No	No	Yes	No	No	No	No	No	No	No	No	No	No	No	No	No	No	No	No	No	No
179	Germany	Western	Before 2004	Air Transport	Whilst allowing for the limited potential of sustainable biomass production, biomass can be a more cost-effective option than, in particular, electricity-based fuels for achieving national climate goals when used to generate energy for air transport, sea transport and heavy goods transport, for high-temperature processes in industry, and for buildings which cannot be insulated or are difficult to…	2. National Objectives and Targets	46	1	No	No	No	No	No	No	No	No	No	No	No	No	Yes	No	No	No	No	No	No	No	No	No	No	No	No	No	No
180	Germany	Western	Before 2004	Air Transport	In the transport sector, the system also includes all fossil fuel emissions, but not air transport, which is subject to the EU ETS.	3. Policies and Measures	62	2	No	No	No	No	No	No	No	No	Yes	Yes	No	No	No	No	No	No	No	No	No	No	No	No	No	No	No	No	No
181	Germany	Western	Before 2004	Air Transport	This enables the use of climate-friendly base materials and fuels, particularly in the industrial and chemicals sectors, and in air transport, heavy goods transport and sea transport.	3. Policies and Measures	80	1	No	No	No	No	No	No	No	No	No	No	No	No	No	No	No	No	No	Yes	No	No	No	No	No	No	No	No	No
182	Germany	Western	Before 2004	Air Transport	Conversely, the air transport tax was increased as of 1 April 2020.	3. Policies and Measures	81	1	No	No	No	No	No	No	No	No	No	No	No	No	No	No	No	No	No	No	No	No	No	No	No	No	No	No	Yes
183	Germany	Western	Before 2004	Air Transport	In the course of amendments to the air transport tax law, dumping prices for air tickets will be prevented by ensuring tickets cannot be sold at a price lower than the applicable taxes, surcharges, fees and charges.	3. Policies and Measures	81	1	No	No	No	No	No	No	No	No	No	No	No	No	No	No	No	No	No	No	No	No	No	No	No	No	No	No	Yes
184	Germany	Western	Before 2004	Flight	Flights are often cheaper than travelling by train to the same destination. In terms of climate protection, this is the wrong incentivising message.	3. Policies and Measures	81	1	No	No	No	No	No	No	No	No	No	No	No	No	No	No	No	No	No	No	No	No	No	No	No	Yes	No	No	No
185	Germany	Western	Before 2004	Air Transport	ETS emissions without international air transport	4. Current Situation and Projection with Existing Policies and Measures	131	2	No	No	No	No	No	No	No	No	Yes	Yes	No	No	No	No	No	No	No	No	No	No	No	No	No	No	No	No	No
186	Germany	Western	Before 2004	Air Transport	Emissions from European air transport are also covered by the emissions trading scheme.	4. Current Situation and Projection with Existing Policies and Measures	131	2	No	Yes	No	No	No	No	No	No	Yes	No	No	No	No	No	No	No	No	No	No	No	No	No	No	No	No	No	No
187	Germany	Western	Before 2004	Air Transport	Only domestic air transport is included in calculations for this purpose.	4. Current Situation and Projection with Existing Policies and Measures	131	2	No	Yes	No	No	No	No	No	No	Yes	No	No	No	No	No	No	No	No	No	No	No	No	No	No	No	No	No	No
188	Germany	Western	Before 2004	Air Transport	For information only: emissions from international air transport* (*not relevant to achievements of national targets.)	4. Current Situation and Projection with Existing Policies and Measures	132	3	No	Yes	No	No	No	No	No	No	Yes	Yes	No	No	No	No	No	No	No	No	No	No	No	No	No	No	No	No	No
189	Germany	Western	Before 2004	Air Transport	ETS emissions without international air transport	4. Current Situation and Projection with Existing Policies and Measures	133	2	No	No	No	No	No	No	No	No	Yes	Yes	No	No	No	No	No	No	No	No	No	No	No	No	No	No	No	No	No
190	Germany	Western	Before 2004	Air Transport	For information only: emissions from international air transport* (no footnote given)	4. Current Situation and Projection with Existing Policies and Measures	133	3	No	Yes	No	No	No	No	No	No	Yes	Yes	No	No	No	No	No	No	No	No	No	No	No	No	No	No	No	No	No
191	Germany	Western	Before 2004	Aviation; Airport	Tax concessions for energy products used in domestic aviation (same line in Table for context: "The subsidy guarantees Germany’s status as a place to do business. Taxation would lead to refuelling abroad and to migration to foreign airports close to the borders, without leading to any additional benefit for the climate.")	4. Current Situation and Projection with Existing Policies and Measures	149	1	No	No	No	No	No	No	No	No	No	No	No	Yes	No	No	No	No	No	No	No	No	No	No	No	No	No	No	No
192	Germany	Western	Before 2004	Air Transport	ETS emissions without international air transport	5. Impact Assessment of Planned Policies and Measures	152	2	No	No	No	No	No	No	No	No	Yes	Yes	No	No	No	No	No	No	No	No	No	No	No	No	No	No	No	No	No
193	Germany	Western	Before 2004	Air Transport	Emissions from European air transport are also covered by the emissions trading scheme.	5. Impact Assessment of Planned Policies and Measures	152	2	No	Yes	No	No	No	No	No	No	Yes	No	No	No	No	No	No	No	No	No	No	No	No	No	No	No	No	No	No
194	Germany	Western	Before 2004	Air Transport	Only domestic air transport is included in calculations for this purpose.	5. Impact Assessment of Planned Policies and Measures	152	2	No	Yes	No	No	No	No	No	No	Yes	No	No	No	No	No	No	No	No	No	No	No	No	No	No	No	No	No	No
195	Germany	Western	Before 2004	Air Transport	For information only: emissions from international air transport* (no footnote given)	5. Impact Assessment of Planned Policies and Measures	152	3	No	Yes	No	No	No	No	No	No	Yes	Yes	No	No	No	No	No	No	No	No	No	No	No	No	No	No	No	No	No
196	Germany	Western	Before 2004	Air travel	In the area of transport, the system also includes emissions from the combustion of fossil fuels, but not intra-European air travel, which is subject to the EU ETS.	5. Impact Assessment of Planned Policies and Measures	159	2	No	No	No	No	No	No	No	No	Yes	Yes	No	No	No	No	No	No	No	No	No	No	No	No	No	No	No	No	No
197	Germany	Western	Before 2004	Aerospace	(In addition to current questions of structural change and employment in the coal-mining areas, since 2000 there has been a gradual but perceptible shift in employment away from the classic, mostly conventional energy sectors towards renewables.) This applies particularly if the employment effects in the sectors with a demand for investment in energy transition are also considered (German Institu…	5. Impact Assessment of Planned Policies and Measures	160	1	No	No	No	No	No	No	No	No	No	No	No	No	No	No	No	No	No	No	No	Yes	No	No	No	No	No	No	No
198	Germany	Western	Before 2004	Aerospace	(This applies both to fossil fuels and increasingly to renewable energy sources.) In these areas of the energy sector, EUR 25.7 billion21 was invested in 2018 (German Institute for Economic Research, German Aerospace Centre, Institute of Economic Structures Research 2019).	5. Impact Assessment of Planned Policies and Measures	163	2	No	No	No	No	No	Yes	No	Yes	No	No	No	No	No	No	No	No	No	No	No	No	No	No	No	No	No	No	No
199	Germany	Western	Before 2004	Aerospace	German Institute for Economic Research, German Aerospace Centre, Institute of Economic Structures Research (2019) Ökonomische Indikatoren der Energiebereitstellung: Methode, Abgrenzung, Ergebnisse für den Zeitraum 2000-2017 [Economic indicators of energy provision: methods, demarcation, results for the period 2000-2017]. Berlin, Stuttgart, Osnabrück. The 2020 update for the 2018 reporting year …	6-10. End Matter (References, Appendices)	171	1	No	No	No	No	No	No	No	No	No	No	No	No	No	No	No	No	No	No	No	Yes	No	No	No	No	No	No	No
200	Germany	Western	Before 2004	Air Transport	Air transport tax Increase in air transport tax	Other	197	1	No	No	No	No	No	No	No	No	No	No	No	No	No	No	No	No	No	No	No	No	No	No	No	No	No	No	Yes
201	Germany	Western	Before 2004	Air Transport	These (electricity-based fuels) can be used directly in vehicles with combustion engines, for example in industry, chemistry and in air transport, heavy goods vehicle transport and shipping.	Other	211	2	No	No	No	No	No	No	No	No	No	No	No	No	No	No	No	No	Yes	No	No	Yes	No	No	No	No	No	No	No
202	Germany	Western	Before 2004	Air Transport	Air transport tax	Other	214	1	No	No	No	No	No	No	No	No	No	No	No	No	No	No	No	No	No	No	No	No	No	No	No	No	No	No	Yes
203	Germany	Western	Before 2004	Flight	Increase the statutory tax rates for flights to destinations up to 2 500 km away32 by EUR 5.53 to EUR 13.03, for medium distances over 2 500 km to 6 000 km by EUR 9.58 to EUR 33.01 and for long-haul flights over 6 000 km by EUR 17.25 to EUR 59.43.	Other	214	1	No	No	No	No	No	No	No	No	No	No	No	No	No	No	No	No	No	No	No	No	No	No	No	No	No	No	Yes
204	Germany	Western	Before 2004	Flight	Target sectors and tax payer segment - Transport: Air transport companies which operate commercial passenger flights. (for context: "The tax can be passed on by airline companies to air passengers.")	Other	214	1	No	No	No	No	No	No	No	No	No	No	No	No	No	No	No	No	No	No	No	No	No	No	No	No	No	No	Yes
205	Germany	Western	Before 2004	Air Transport	Transport Air transport companies which operate commercial passenger flights. (For context: The tax can be passed on by airline companies to air passengers.)	Other	214	1	No	No	No	No	No	No	No	No	No	No	No	No	No	No	No	No	No	No	No	No	No	No	No	No	No	No	Yes
206	Germany	Western	Before 2004	Air Transport	A decrease in air transport due to the price increase (for context: due to a tax) is linked to an increase in transport with other modes of transport, such as an increase use of railways and passenger vehicles, particularly for travel within Germany	Other	214	2	No	No	No	No	No	No	No	No	No	No	No	No	No	No	No	No	No	No	No	Yes	No	No	No	No	No	No	Yes
207	Germany	Western	Before 2004	Airport	The distance from the largest commercial airport of the destination country to Frankfurt am Main airport is decisive.	Other	214	2	No	No	No	No	No	No	No	No	No	No	No	Yes	No	No	No	No	No	No	No	Yes	No	No	No	No	No	No	No
208	Germany	Western	Before 2004	Aviation	Law amending the Aviation Tax Act of 12 December 2019 (Federal Law Gazette I p. 2492)	Other	215	1	No	No	No	No	No	No	No	No	No	No	No	No	No	No	No	No	No	No	No	No	No	No	No	No	No	No	Yes
209	Germany	Western	Before 2004	Aviation	Federal Statistical Office (Pub.): Finanzen und Steuern – Luftverkehrsteuer 2018 [Finances and Taxes – Aviation Tax 2018] (= Technical volume 14 series 9.6): published on 12 April 2019.	Other	215	1	No	No	No	No	No	No	No	No	No	No	No	No	No	No	No	No	No	No	No	No	No	No	No	No	No	No	Yes
210	Germany	Western	Before 2004	Air Transport	Air transport tax	Other	226	1	No	No	No	No	No	No	No	No	No	No	No	No	No	No	No	No	No	No	No	No	No	No	No	No	No	No	Yes
211	Germany	Western	Before 2004	Air Transport	Several stakeholders also called for the introduction of a kerosene tax or restrictive measures on air transport (NGO: N.N.x2; PP: x15; UV: SLV; U: N.N.).	Other	238	1	No	No	No	No	No	No	No	No	No	No	No	No	No	No	No	No	No	No	No	No	No	No	No	No	No	No	Yes
212	Germany	Western	Before 2004	Air Transport	One stakeholder, for example, criticised the lack of statements on air transport and maritime transport (NGO: DIHK).	Other	239	1	No	No	No	No	No	No	No	No	No	No	No	No	No	No	No	No	No	No	No	Yes	No	No	No	No	No	No	No
213	Germany	Western	Before 2004	Aviation	The harmonisation of specifications, regulations and technical standards focuses on five areas. These are: (1) aviation, identification and lighting, (2) health and safety, (3) certification of regulatory requirements, (4) design of wind farms and site investigation, and (5) research approaches.	2. National Objectives and Targets	36f	1	No	No	No	No	No	No	No	No	No	No	No	No	No	No	No	No	No	No	No	No	No	No	No	No	Yes	No	No
214	Greece	Southern	Before 2004	Aviation	Chart 28: Development of the shares of the final consumption of energy fuels until 2030 (a. excluding aviation and navigation, b. total FEC)	Other	15	2	No	No	No	No	No	No	No	Yes	No	No	Yes	No	No	No	No	No	No	No	No	No	No	No	No	No	No	No	No
215	Greece	Southern	Before 2004	Air Transport	Chart 37: Development of final energy consumption by sector until 2030, with the exception of energy consumption in the sub-sectors of air transport and maritime shipping	Other	15	2	No	No	No	No	No	No	No	Yes	No	No	Yes	No	No	No	No	No	No	No	No	No	No	No	No	No	No	No	No
216	Greece	Southern	Before 2004	Air Transport	A crucial area for the transition to a clean, resource-efficient and carbon-neutral future is that of mobility, including all forms of mobility, from urban mobility to trans-European networks, road transport, as well as shipping and air transport.	1. Overview and Process for Establishing the Plan	22	1	No	No	No	No	No	No	Yes	No	No	No	No	No	No	No	No	No	No	No	No	No	No	No	No	No	No	No	No
217	Greece	Southern	Before 2004	Aviation	Similarly, the Union’s satellite navigation systems help reduce emissions, for example in aviation and road transport.	1. Overview and Process for Establishing the Plan	22	2	No	Yes	No	No	No	No	No	No	No	No	No	No	No	No	No	No	No	No	No	No	No	No	No	No	No	Yes	No
218	Greece	Southern	Before 2004	Air Transport	In the above forecasts for the evolution of GHG emissions, account is also taken of the ETS part of international air transport.	2. National Objectives and Targets	52	1	No	No	No	No	No	No	No	No	Yes	No	No	No	No	No	No	No	No	No	No	No	No	No	No	No	No	No	No
219	Greece	Southern	Before 2004	Air Transport	Similar actions for the development of innovative technologies will also be supported in the case of biofuels as renewable fuels for sustainable transport (fuels for road transport, air transport), which include: Developing advanced liquid and gaseous biofuels through biochemical/thermochemical/chemical conversion from sustainable biomass and/or autotrophic microorganisms and primary energy from …	4. Current Situation and Projection with Existing Policies and Measures	238	2	No	No	No	No	No	No	No	No	No	No	No	No	Yes	No	No	No	No	No	No	No	No	No	No	No	No	Yes	No
220	Greece	Southern	Before 2004	Aviation	Does not include emissions from the international aviation sector.	4. Current Situation and Projection with Existing Policies and Measures	245	1	No	No	No	No	No	No	No	No	No	Yes	No	No	No	No	No	No	No	No	No	No	No	No	No	No	No	No	No
221	Greece	Southern	Before 2004	Air Transport	Total GHG emissions not inclusive of international air transport (Mt CO2eq)	4. Current Situation and Projection with Existing Policies and Measures	258	1	No	No	No	No	No	No	No	No	No	Yes	No	No	No	No	No	No	No	No	No	No	No	No	No	No	No	No	No
222	Greece	Southern	Before 2004	Air Transport	It should be noted that greenhouse gas emissions from the domestic air transport sector as well as the part of the ETS international air transport have been counted in the ETS sectors.	4. Current Situation and Projection with Existing Policies and Measures	260	2	No	Yes	No	No	No	No	No	No	Yes	No	No	No	No	No	No	No	No	No	No	No	No	No	No	No	No	No	No
223	Greece	Southern	Before 2004	Aviation	Does not include emissions from the aviation sector.	4. Current Situation and Projection with Existing Policies and Measures	261	1	No	No	No	No	No	No	No	No	No	Yes	No	No	No	No	No	No	No	No	No	No	No	No	No	No	No	No	No
224	Greece	Southern	Before 2004	Aviation	Chart 28: Development of the shares of the final consumption of energy fuels until 2030 (a. excluding aviation and navigation, b. total FEC).	4. Current Situation and Projection with Existing Policies and Measures	273	2	No	No	No	No	No	No	No	Yes	No	No	Yes	No	No	No	No	No	No	No	No	No	No	No	No	No	No	No	No
225	Greece	Southern	Before 2004	Aviation	The total final consumption of energy includes also the consumption of the sub-sectors of transport related to aviation (national and international) and domestic shipping in respect of which there are limited opportunities to improve their energy efficiency for the reference period.	4. Current Situation and Projection with Existing Policies and Measures	274	2	No	No	No	No	No	Yes	No	Yes	No	No	No	No	No	No	No	No	No	No	No	No	No	No	No	No	No	No	No
226	Greece	Southern	Before 2004	Air Transport	It is worth noting that maintaining final energy consumption at the same levels has also absorbed the increase in consumption in the sub-sectors of air transport and maritime shipping, which is related to the increase of transport in the respective sub-sectors (Chart 37). In	4. Current Situation and Projection with Existing Policies and Measures	289	1	No	No	No	No	No	No	No	Yes	No	No	No	No	No	No	No	No	No	No	No	No	No	No	No	No	No	No	No
227	Greece	Southern	Before 2004	Air Transport	In particular, final consumption in the transport sector excluding air transport and shipping at the end of the decade (2030) is reduced by 4% compared to consumption at the beginning of the decade (2020).	4. Current Situation and Projection with Existing Policies and Measures	289	1	No	No	No	No	No	No	No	No	No	No	Yes	No	No	No	No	No	No	No	No	No	No	No	No	No	No	No	No
228	Greece	Southern	Before 2004	Air Transport	Chart 37: Development of final energy consumption by sector until 2030, with the exception of energy consumption in the sub-sectors of air transport and maritime shipping.	4. Current Situation and Projection with Existing Policies and Measures	289	2	No	No	No	No	No	No	No	Yes	No	No	Yes	No	No	No	No	No	No	No	No	No	No	No	No	No	No	No	No
229	Greece	Southern	Before 2004	Air Transport	However, if air transport and domestic maritime shipping consumption is exempted from the transport sector, the share of petroleum products appears more significant, as it decreases from 95% in 2020 to 88% in 2030.	4. Current Situation and Projection with Existing Policies and Measures	299	1	No	No	No	No	No	No	No	No	No	No	Yes	No	No	No	No	No	No	No	No	No	No	No	No	No	No	No	No
230	Hungary	Central and Eastern	2004 and after	Air Transport	Figure 100 – Projection of final energy consumption in transport and change in composition, impact of new policy measures, not incl. international air transport, WAM scenario, ktoe	Other	9	2	No	No	No	No	No	No	No	Yes	No	No	Yes	No	No	No	No	No	No	No	No	No	No	No	No	No	No	No	No
231	Hungary	Central and Eastern	2004 and after	Aviation	European Aviation Allowances	Other	15	1	No	No	No	No	No	No	No	No	Yes	No	No	No	No	No	No	No	No	No	No	No	No	No	No	No	No	No	No
232	Hungary	Central and Eastern	2004 and after	Aviation	In the third trading period (2013-2020) of the EU emissions trading scheme, a specific share of revenue from the sale of emission allowances (50 % of EUA III allowance sales, 100 % of EUAA aviation allowance sales) is used for budget appropriation managed under the Green Economy Financing Scheme chapter.	2. National Objectives and Targets	75	1	No	No	No	No	No	No	No	No	Yes	No	No	No	No	No	No	No	No	No	No	No	No	No	No	No	No	No	No
233	Hungary	Central and Eastern	2004 and after	Airport	Among other sectors, the forecasting of demand for passenger air transport is difficult because historical passenger-km data are not available in the statistics, only airports provide passenger number data.	3. Policies and Measures	142	1	No	No	No	Yes	No	No	No	No	No	No	No	No	No	No	No	No	No	No	No	No	No	No	No	No	No	No	No
234	Hungary	Central and Eastern	2004 and after	Air Transport	Among other sectors, the forecasting of demand for passenger air transport is difficult because historical passenger-km data are not available in the statistics, only airports provide passenger number data.	3. Policies and Measures	142	1	No	No	No	Yes	No	No	No	No	No	No	No	No	No	No	No	No	No	No	No	No	No	No	No	No	No	No	No
235	Hungary	Central and Eastern	2004 and after	Air Transport	We therefore accepted the estimates of the PRIMES model, which, similarly to the current trend, forecasts significant growth; demand for air transport (passenger-km) will triple by 2050 over the year 2015.	3. Policies and Measures	142	1	No	No	No	Yes	No	No	No	No	No	No	No	No	No	No	No	No	No	No	No	No	No	No	No	No	No	No	No
236	Hungary	Central and Eastern	2004 and after	Air Transport	The ETS GHG emissions (not including air transport) of Hungary amounted to 20.1 million tonnes CO2 equivalent in 2017, decreasing by 26 % over the year 2005.	4. Current Situation and Projection with Existing Policies and Measures	157	2	No	No	No	No	No	No	No	No	Yes	Yes	No	No	No	No	No	No	No	No	No	No	No	No	No	No	No	No	No
237	Hungary	Central and Eastern	2004 and after	Air Transport	Due to the expected rise in demand, emissions from international air transport will be 15 % higher in 2030 than in 2017.	4. Current Situation and Projection with Existing Policies and Measures	160	1	No	Yes	No	No	No	No	No	No	No	No	No	No	No	No	No	No	No	No	No	No	No	No	No	No	No	No	No
238	Hungary	Central and Eastern	2004 and after	Air Transport	Energy consumption in transport (not including air transport) - TJ	4. Current Situation and Projection with Existing Policies and Measures	172	2	No	No	No	No	No	No	No	Yes	No	No	Yes	No	No	No	No	No	No	No	No	No	No	No	No	No	No	No	No
239	Hungary	Central and Eastern	2004 and after	Air Transport	Not including air transport.	4. Current Situation and Projection with Existing Policies and Measures	172	2	No	No	No	No	No	No	No	Yes	No	No	Yes	No	No	No	No	No	No	No	No	No	No	No	No	No	No	No	No
240	Hungary	Central and Eastern	2004 and after	Air Transport	Figure 100 – Projection of final energy consumption in transport and change in composition, impact of new policy measures, not incl. international air transport, WAM scenario, ktoe	4. Current Situation and Projection with Existing Policies and Measures	281	2	No	No	No	No	No	No	No	Yes	No	No	Yes	No	No	No	No	No	No	No	No	No	No	No	No	No	No	No	No
241	Hungary	Central and Eastern	2004 and after	Aviation	In the third trading period (2013-2020) of the EU emissions trading scheme, a specific share of revenue from the sale of emission allowances (50 % of EUA III allowance sales, 100 % of EUAA aviation allowance sales) is used for budget appropriation managed under the Green Economy Financing Scheme chapter.	4. Current Situation and Projection with Existing Policies and Measures	296	1	No	No	No	No	No	No	No	No	Yes	No	No	No	No	No	No	No	No	No	No	No	No	No	No	No	No	No	No
242	Ireland	Western	Before 2004	Aviation	Carbon Offsetting and Reduction Schemes for International Aviation	Other	5	1	No	No	No	No	No	No	No	No	No	No	No	No	No	No	No	No	No	No	Yes	No	No	No	No	No	No	No	No
243	Ireland	Western	Before 2004	Aviation	International Civil Aviation Organisation	Other	6	1	No	No	No	No	No	No	No	No	No	No	No	No	No	No	No	No	No	No	Yes	No	No	No	No	No	No	No	No
244	Ireland	Western	Before 2004	Aviation	These include: (1) Aviation, marking and lights, (2) Health and safety, (3) Certification of regulatory requirements, (4) Park layout and site investigation and (5) Approaches to research.	2. National Objectives and Targets	28	1	No	No	No	No	No	No	No	No	No	No	No	No	No	No	No	No	No	No	No	No	No	No	No	No	Yes	No	No
245	Ireland	Western	Before 2004	Flight	Since the start of 2012, emissions from all flights from, to and within the European Economic Area (EEA) are included in the EU ETS.	3. Policies and Measures	95	2	No	Yes	No	No	No	No	No	No	Yes	No	No	No	No	No	No	No	No	No	No	No	No	No	No	No	No	No	No
246	Ireland	Western	Before 2004	Aviation	Aviation	3. Policies and Measures	109	1	No	No	No	No	No	No	No	No	No	No	No	No	No	No	No	No	No	No	No	Yes	No	No	No	No	No	No	No
247	Ireland	Western	Before 2004	Aviation; Aircraft	The International Civil Aviation Organisation (ICAO) has proposed a Carbon Offsetting Scheme for International Aviation (CORSIA), in which aircraft operators will be required to purchase offsets, or emission units, for the growth in CO2 emissions covered by the scheme.	3. Policies and Measures	109	2	No	No	No	No	No	No	No	No	No	No	No	No	No	No	No	No	No	No	Yes	No	No	Yes	No	No	No	No	No
248	Ireland	Western	Before 2004	Aviation	CORSIA aims to address any annual increase in total CO2 emissions from international civil aviation above 2020 levels.	3. Policies and Measures	109	3	No	Yes	No	No	No	No	Yes	No	No	No	No	No	No	No	No	No	No	No	Yes	No	No	No	No	No	No	No	No
249	Ireland	Western	Before 2004	Aviation	Ireland supports the International Carbon Action Partnership (ICAP) CORSIA proposals covering international aviation emissions and sees this policy as a natural successor for EU ETS Aviation which will ensure a more level playing field for EU carriers currently operating in ETS and subject to costs associated with ETS compliance.	3. Policies and Measures	109	3	No	Yes	No	No	No	No	No	No	Yes	No	No	No	No	No	No	No	No	No	Yes	No	No	No	No	No	No	No	No
250	Ireland	Western	Before 2004	Airport	This system will provide Dublin with a high-capacity, high-frequency cross-city rail corridor, serving critical destinations including Dublin Airport and Dublin City University.	3. Policies and Measures	117	1	Yes	No	No	No	No	No	No	No	No	No	No	No	No	No	No	No	No	No	No	No	No	No	No	No	No	No	No
251	Ireland	Western	Before 2004	Airport	MetroLink will run between Swords and Charlemont, connecting key destinations including Dublin Airport and the City Centre along the 19km route.	3. Policies and Measures	119	1	Yes	No	No	No	No	No	No	No	No	No	No	No	No	No	No	No	No	No	No	No	No	No	No	No	No	No	No
252	Ireland	Western	Before 2004	Aviation	By 2030, there is a fifth less aviation transport in the WAM scenario relative to the WEM scenario.	5. Impact Assessment of Planned Policies and Measures	224	1	No	No	No	No	No	No	No	Yes	No	No	No	No	No	No	No	No	No	No	No	No	No	No	No	No	No	No	No
253	Ireland	Western	Before 2004	Aviation	Even though aviation is included in the Emissions Trading Scheme (ETS) since 2013, the increasing carbon tax in the WAM scenario leads to a fall in aviation transport demand through less consumer spending.	5. Impact Assessment of Planned Policies and Measures	224	2	No	No	No	No	No	No	No	No	Yes	No	No	No	No	No	No	No	No	No	No	No	No	No	No	No	No	No	Yes
254	Ireland	Western	Before 2004	Aviation	Transport energy demand (including aviation) is projected to fall year-on-year from 2021 to 2030 and post-2030 in the WAM scenario, even though growth in transport activity demand is anticipated	5. Impact Assessment of Planned Policies and Measures	233	1	No	No	No	No	No	No	No	Yes	No	No	No	No	No	No	No	No	No	No	No	No	No	No	No	No	No	No	No
255	Ireland	Western	Before 2004	Aviation	The share of renewable energy from bioliquids and biogas is currently 4% of all transport energy demand excluding aviation.	5. Impact Assessment of Planned Policies and Measures	237	2	No	No	No	No	No	No	No	Yes	No	No	No	No	Yes	No	No	No	No	No	No	No	No	No	No	No	No	No	No
256	Ireland	Western	Before 2004	Aviation	While it is expected that the decarbonisation of transport and heating will decrease petroleum product usage over time, currently the demand for refined product within the Irish market is increasing year on year, driven largely by demand from the aviation industry.	3. Policies and Measures	137f	1	No	No	No	No	No	No	No	Yes	No	No	No	No	No	No	No	No	No	No	No	No	No	No	No	No	No	No	No
257	Italy	Southern	Before 2004	Aviation	Research, innovation and competitiveness: Cooperation agreement for biofuels in aviation	1. Overview and Process for Establishing the Plan	22	2	No	No	No	No	No	No	No	No	No	No	No	No	Yes	No	No	No	No	No	No	No	No	No	No	No	No	Yes	No
258	Italy	Southern	Before 2004	Airport	Here, the aim is to develop an integrated intermodal programme that would establish the railway system as a link between ports and airports.	1. Overview and Process for Establishing the Plan	27	1	Yes	No	No	No	No	No	No	No	No	No	No	No	No	No	No	No	No	No	No	No	No	No	No	No	No	No	No
259	Italy	Southern	Before 2004	Aviation	The target of reducing greenhouse gas emissions by at least 40% at European level by 2030 compared with 1990 is shared amongst the ETS sectors (energy industries, energy-intensive industrial sectors and aviation) and non-ETS sectors (transport, residential, tertiary, industry not included in the ETS sector, agriculture and waste), which will need to record a -43% and -30% decrease, respectively, …	2. National Objectives and Targets	56	2	No	Yes	No	No	No	No	No	No	Yes	No	No	No	No	No	No	No	No	No	No	No	No	No	No	No	No	No	No
260	Italy	Southern	Before 2004	Aviation	aviation and maritime biofuels: a contribution, also from renewable gas, which, however, currently appears difficult to quantify, is projected;	2. National Objectives and Targets	75	1	No	No	No	No	No	No	No	No	No	No	No	No	Yes	No	No	No	No	No	No	No	No	No	No	No	No	No	No
261	Italy	Southern	Before 2004	Aviation	The issue surrounding the dependency on some of these supplies, in particular with regard to aviation fuels, which might be susceptible to price pressures, still remains.	2. National Objectives and Targets	94	1	No	No	No	No	No	No	No	No	No	No	No	No	No	No	No	No	No	No	No	Yes	No	No	No	No	No	No	No
262	Italy	Southern	Before 2004	Aviation	The aviation sector’s contribution to decarbonisation is expected to be realised through the use of low-carbon renewable liquid fuel, which can be blended with traditional aviation fuel (under the ASTM D 7566 standard).	3. Policies and Measures	154	1	No	No	No	No	No	No	No	No	No	No	No	No	No	No	No	No	Yes	No	No	No	No	No	No	No	No	No	No
263	Italy	Southern	Before 2004	Aviation; Flight	Europe’s climate ambitions have been reflected in recent discussions on taxing flights and aviation fuel within the EU, in order to ensure a level playing field for all types of transport.	3. Policies and Measures	154	1	No	No	No	No	No	No	No	No	No	No	No	No	No	No	No	No	No	No	No	No	No	No	No	No	No	No	Yes
264	Italy	Southern	Before 2004	Aviation	The IEA predicts that by 2050 around 60% of aviation fuel consumed globally will be biokerosene.	3. Policies and Measures	154	1	No	No	No	No	No	No	No	No	No	No	No	No	Yes	No	No	No	No	No	No	No	No	No	No	No	No	No	No
265	Italy	Southern	Before 2004	Aviation	This new type of [biokerosene] fuel, which meets the sustainability criteria set out in EU directives, enables CO2 emissions to be reduced, depending on the raw material used, by as much as 80% over the entire life cycle compared with traditional aviation fuel.	3. Policies and Measures	154	1	No	No	No	No	No	No	No	No	No	No	No	No	Yes	No	No	No	No	No	No	No	No	No	No	No	No	No	No
266	Italy	Southern	Before 2004	Aviation	RED II, published in December 2018, also incentivises the supply of non-food and feedstock biofuels to the aviation sector.	3. Policies and Measures	154	1	No	No	No	No	No	No	No	No	No	No	No	No	Yes	No	No	No	No	No	No	No	No	No	No	No	No	No	No
267	Italy	Southern	Before 2004	Aviation	Current capacity is already being used to produce renewable transport fuels (HVO), and when properly integrated can produce biomass-derived ‘renewable aviation fuels’.	3. Policies and Measures	154	1	No	No	No	No	No	No	No	No	No	No	No	No	Yes	No	No	No	No	No	No	No	No	No	No	No	No	No	No
268	Italy	Southern	Before 2004	Aviation	There are also plans to introduce measures to promote the use of biofuels in the railway, aviation and maritime sectors.	3. Policies and Measures	154	2	No	No	No	No	No	No	No	No	No	No	No	No	Yes	No	No	Yes	No	No	No	No	No	No	No	No	No	No	No
269	Italy	Southern	Before 2004	Aviation; Flight	In fact, fossil fuels for aviation are not currently subject to taxation either for domestic flights or international flights, even though some Member States apply passenger taxes.	3. Policies and Measures	154	2	No	No	No	No	No	No	No	No	No	No	No	Yes	No	No	No	No	No	No	No	No	No	No	No	No	No	No	Yes
270	Italy	Southern	Before 2004	Aircraft; Airport; Aviation	The International Civil Aviation Organisation (ICAO) has involved operators in the sector (aircraft producers, airports and fuel users) in the Carbon Offsetting Reduction Scheme for International Aviation (CORSIA), which aims to pursue emission reduction in the sector from 2020 onwards.	3. Policies and Measures	154	2	No	No	No	No	No	No	No	No	No	No	No	No	No	No	No	No	No	No	Yes	No	No	Yes	No	No	No	No	No
271	Italy	Southern	Before 2004	Airport	The Plan involves all forms of consumption apart from those which may be interrupted (which are subject to other defence plans) and those afforded privileged status, as identified in the IMCEP Resolution (hospital facilities, railway stations and airports)	3. Policies and Measures	204	1	No	No	No	No	No	No	No	No	No	No	No	No	No	No	No	No	No	No	No	Yes	No	No	No	No	No	No	No
272	Italy	Southern	Before 2004	Aviation	In particular, research centres and public administrative bodies have agreed to work together in order to develop the production and use of biofuels in the aviation sector, and ENAC has launched a research project with the aim of producing an alternative fuel derived from microcellular algae.	3. Policies and Measures	228	2	No	No	No	No	No	No	No	No	No	No	No	No	Yes	No	No	No	No	No	No	No	No	No	No	No	No	Yes	No
273	Italy	Southern	Before 2004	Flight	National greenhouse gas emissions and European targets (Mt CO2eq.) – scenario under current policies: Domestic flights not subject to ETS	4. Current Situation and Projection with Existing Policies and Measures	237	2	No	Yes	No	No	No	No	No	No	Yes	No	No	No	No	No	No	No	No	No	No	No	No	No	No	No	No	No	No
274	Italy	Southern	Before 2004	Aircraft	Reduction in excise duty on fuels for experimental trials and inspection of aircraft and marine engines	4. Current Situation and Projection with Existing Policies and Measures	287	1	No	No	No	No	No	No	No	No	No	No	No	Yes	No	No	No	No	No	No	No	No	No	No	No	No	No	No	No
275	Italy	Southern	Before 2004	Aviation; Flight	Exemption from excise duty on energy products used as fuel 1 for air navigation other than private aviation and for training flights	4. Current Situation and Projection with Existing Policies and Measures	291	1	No	No	No	No	No	No	No	No	No	No	No	Yes	No	No	No	No	No	No	No	No	No	No	No	No	No	No	No
276	Italy	Southern	Before 2004	Flight	Table 70 – National greenhouse gas emissions and European targets (Mt CO2eq) – INECP scenario [Source: ISPRA]: National flights not subject to ETS	5. Impact Assessment of Planned Policies and Measures	301	2	No	Yes	No	No	No	No	No	No	Yes	No	No	No	No	No	No	No	No	No	No	No	No	No	No	No	No	No	No
277	Italy	Southern	Before 2004	Aviation	Number of passenger-kilometres: all modes, i.e. split between road (cars and buses separated if possible), rail, aviation and domestic navigation (when relevant) [ millions of passengers/km]	6-10. End Matter (References, Appendices)	324	1	No	No	No	Yes	No	No	No	No	No	No	No	No	No	No	No	No	No	No	No	No	No	No	No	No	No	No	No
278	Italy	Southern	Before 2004	Aviation	Tonnes-kilometres for goods transport: all modes excluding international maritime, i.e. split between road, rail, aviation, domestic navigation (inland waterways and national maritime) [ million t/km]	6-10. End Matter (References, Appendices)	324	1	No	No	No	Yes	No	No	No	No	No	No	No	No	No	No	No	No	No	No	No	No	No	No	No	No	No	No	No
279	Italy	Southern	Before 2004	Aircraft	General parameters and variables	6-10. End Matter (References, Appendices)	325	1	No	No	No	Yes	No	No	No	No	No	No	No	No	No	No	No	No	No	No	No	No	No	No	No	No	No	No	No
280	Latvia	Northern	2004 and after	Aviation	Calculation of GHG emissions was done using the EC formula – total GHG emissions minus amount of CO2 emissions verified by EU ETS operators minus local aviation CO2 emissions.	4. Current Situation and Projection with Existing Policies and Measures	28	1	No	No	No	No	No	No	No	No	No	Yes	No	No	No	No	No	No	No	No	No	No	No	No	No	No	No	No	No
281	Latvia	Northern	2004 and after	Aviation	GHG emissions were calculated using the EC formula – total GHG emissions of the state minus amount of carbon dioxide emissions verified by EU ETS operators minus local aviation carbon dioxide emissions in accordance with 406/2009/EC.	4. Current Situation and Projection with Existing Policies and Measures	29	1	No	No	No	No	No	No	No	No	No	Yes	No	No	No	No	No	No	No	No	No	No	No	No	No	No	No	No	No
282	Latvia	Northern	2004 and after	Aviation	This requirement does not apply to diesel sold from 1 November to 15 April or diesel used in the engines of ships of maritime transport fleets and aviation transport engines.	4. Current Situation and Projection with Existing Policies and Measures	35	1	No	No	No	No	No	No	No	No	No	No	No	No	No	No	No	No	No	No	No	Yes	No	No	No	No	No	No	No
283	Latvia	Northern	2004 and after	Aviation	95 RON petrol can be sold only with bioethanol in the amount of 4.5–5 % vol. of the total volume of petrol, but this requirement does not apply to kerosene for aviation , or to 98 RON petrol.	4. Current Situation and Projection with Existing Policies and Measures	35	1	No	No	No	No	No	No	No	No	No	No	No	No	No	No	No	No	No	No	No	Yes	No	No	No	No	No	No	No
284	Latvia	Northern	2004 and after	Air Transport	With continuous development of the sector, international air transport in 2018 had the second largest energy consumption in energy after road transport with a share of 11.9 % in transport energy consumption, but railway transport was the third largest transport energy consumer with 4.8 % of the total energy consumption in transport.	4. Current Situation and Projection with Existing Policies and Measures	41	1	No	No	No	No	No	No	No	Yes	No	No	No	No	No	No	No	No	No	No	No	No	No	No	No	No	No	No	No
285	Latvia	Northern	2004 and after	Air Transport	In 2017-2018, the highest increase in transport energy consumption was observed in inland navigation (42.2 %), international air transport (9.5 %, due to an increase in air passengers), and rail transport (7.8 %, promoted by a 12.5 % increase in cargo transportation)	4. Current Situation and Projection with Existing Policies and Measures	41	1	No	No	No	No	No	No	No	Yes	No	No	No	No	No	No	No	No	No	No	No	No	No	No	No	No	No	No	No
286	Latvia	Northern	2004 and after	Air Transport	On the other hand, a reduction in transport energy consumption was observed in inland air transport and transport by pipeline.	4. Current Situation and Projection with Existing Policies and Measures	41	1	No	No	No	No	No	No	No	Yes	No	No	No	No	No	No	No	No	No	No	No	No	No	No	No	No	No	No	No
287	Latvia	Northern	2004 and after	Aviation	International aviation	4. Current Situation and Projection with Existing Policies and Measures	44	1	No	No	No	No	No	No	No	Yes	No	No	No	No	No	No	No	No	No	No	No	No	No	No	No	No	No	No	No
288	Latvia	Northern	2004 and after	Aircraft	The Law on Excise Tax provides that those petroleum products shall be exempt from excise duty, which are delivered and used: […] aircraft and ships, which are not used for private leisure and recreation	4. Current Situation and Projection with Existing Policies and Measures	70	1	No	No	No	No	No	No	No	No	No	No	No	Yes	No	No	No	No	No	No	No	No	No	No	No	No	No	No	No
289	Latvia	Northern	2004 and after	Aviation	The calculation of GHG emissions from non-ETS activities has been carried out using the EC formula – total GHG emissions of the state minus amount of carbon dioxide emissions verified by EU ETS operators minus local aviation carbon dioxide emissions.	2. National Objectives and Targets	79	1	No	No	No	No	No	No	No	No	No	Yes	No	No	No	No	No	No	No	No	No	No	No	No	No	No	No	No	No
290	Latvia	Northern	2004 and after	Air Transport	In 2018, energy consumption in road transport accounted for 82.6 % of the total energy resources used in transport, 11.9 % of energy was consumed by international air transport and 4.8 % by rail transport, 0.5 % by water transport and the remaining 0.2 % by inland air transport and energy used in transport by pipeline194195.	3. Policies and Measures	127	1	No	No	No	No	No	No	No	Yes	No	No	No	No	No	No	No	No	No	No	No	No	No	No	No	No	No	No	No
291	Latvia	Northern	2004 and after	Aviation	International aviation	5. Impact Assessment of Planned Policies and Measures	149	1	No	No	No	No	No	No	No	Yes	No	No	No	No	No	No	No	No	No	No	No	No	No	No	No	No	No	No	No
292	Lithuania	Northern	2004 and after	Air Transport	It contains an analysis of the potential future development of road, rail, maritime, inland waterways and air transport.	3. Policies and Measures	54	1	No	No	No	No	No	No	No	No	No	No	No	No	No	No	No	No	No	No	No	Yes	No	No	No	No	No	No	No
293	Lithuania	Northern	2004 and after	Airport	Orders received by taxis and ridesharing companies (their operators / administrators) should be directed first to drivers of zero-emission vehicles providing those services by phone or application, only later to others; at airports and bus and railway stations, zero-emission taxis enjoy priority in queues.	3. Policies and Measures	66	1	Yes	No	No	No	No	No	No	No	No	No	No	No	No	No	No	No	No	No	No	No	No	No	No	No	No	No	No
294	Lithuania	Northern	2004 and after	Airport	To reduce the impact of extreme weather events on airport infrastructure	3. Policies and Measures	102	1	No	No	No	No	No	No	No	No	No	No	No	No	No	No	No	No	No	No	No	Yes	No	No	No	No	No	No	No
295	Lithuania	Northern	2004 and after	Airport	Improvement of airport infrastructure by 2030	3. Policies and Measures	102	1	No	No	No	No	No	No	No	No	No	No	No	No	No	No	No	No	No	No	No	Yes	No	No	No	No	No	No	No
296	Lithuania	Northern	2004 and after	Airport	Orders received by taxis and ridesharing companies (their operators / administrators) should be directed first to drivers of zero-emission vehicles providing those services by phone or application, only later to others; at airports and bus and railway stations, zero-emission taxis enjoy priority in queues.	3. Policies and Measures	102	1	Yes	No	No	No	No	No	No	No	No	No	No	No	No	No	No	No	No	No	No	No	No	No	No	No	No	No	No
297	Lithuania	Northern	2004 and after	Aircraft	All the policies and measures listed in section 3.1.1. affect to some extent the operators of stationary installations and aircraft operators participating in the EU ETS.	3. Policies and Measures	130	1	No	No	No	No	No	No	No	No	Yes	No	No	No	No	No	No	No	No	No	No	No	No	No	No	No	No	No	No
298	Lithuania	Northern	2004 and after	Aircraft	In 2018, 86 fixed installations and 1 aircraft operator carried out activities falling within the scope of the EU ETS in Lithuania.	3. Policies and Measures	130	1	No	No	No	No	No	No	No	No	Yes	No	No	No	No	No	No	No	No	No	No	No	No	No	No	No	No	No	No
299	Lithuania	Northern	2004 and after	Aviation	Greenhouse gas emissions in individual energy subcategories: 5. Military aviation	4. Current Situation and Projection with Existing Policies and Measures	185	1	No	Yes	No	No	No	No	No	No	No	No	No	No	No	No	No	No	No	No	No	No	No	No	No	No	No	No	No
300	Lithuania	Northern	2004 and after	Aviation	Greenhouse gas emissions in ETS and non-ETS sectors: EU ETS (from domestic aviation)	4. Current Situation and Projection with Existing Policies and Measures	185	2	No	Yes	No	No	No	No	No	No	Yes	No	No	No	No	No	No	No	No	No	No	No	No	No	No	No	No	No	No
301	Lithuania	Northern	2004 and after	Aviation	Greenhouse gas emissions in ETS and non-ETS sectors: EU ETS (from domestic aviation)	4. Current Situation and Projection with Existing Policies and Measures	189	2	No	Yes	No	No	No	No	No	No	Yes	No	No	No	No	No	No	No	No	No	No	No	No	No	No	No	No	No	No
302	Lithuania	Northern	2004 and after	Aviation	Greenhouse gas emissions in individual energy subcategories: 5. Military aviation	4. Current Situation and Projection with Existing Policies and Measures	190	1	No	Yes	No	No	No	No	No	No	No	No	No	No	No	No	No	No	No	No	No	No	No	No	No	No	No	No	No
303	Lithuania	Northern	2004 and after	Aviation	GHG projections for the transport sector are based on forecasts on road transport, freight and passenger turnover and fuel consumption (domestic aviation and rail transport).	4. Current Situation and Projection with Existing Policies and Measures	193	1	No	Yes	No	No	No	No	No	No	No	No	No	No	No	No	No	No	No	No	No	No	No	No	No	No	No	No	No
304	Lithuania	Northern	2004 and after	Aviation	Fig. 4.2.1.7. Historical and projected GHG emissions in the transport sector by category: Domestic aviation	4. Current Situation and Projection with Existing Policies and Measures	194	1	No	Yes	No	No	No	No	No	No	No	No	No	No	No	No	No	No	No	No	No	No	No	No	No	No	No	No	No
305	Lithuania	Northern	2004 and after	Aviation	Fig. 4.2.1.7. Historical and projected GHG emissions in the transport sector by category: Military aviation	4. Current Situation and Projection with Existing Policies and Measures	194	1	No	Yes	No	No	No	No	No	No	No	No	No	No	No	No	No	No	No	No	No	No	No	No	No	No	No	No	No
306	Lithuania	Northern	2004 and after	Aviation	Fig. 4.2.2.4. Results of transport sector modelling under EPM: Aviation gasoline, ktoe	4. Current Situation and Projection with Existing Policies and Measures	208	1	No	No	No	No	No	No	No	Yes	No	No	No	No	No	No	No	No	No	No	No	No	No	No	No	No	No	No	No
307	Lithuania	Northern	2004 and after	Aviation	Fig. 4.3.2 Total fuel consumption in the EPM scenario: Aviation gasoline	4. Current Situation and Projection with Existing Policies and Measures	214	1	No	No	No	No	No	No	No	Yes	No	No	No	No	No	No	No	No	No	No	No	No	No	No	No	No	No	No	No
308	Lithuania	Northern	2004 and after	Aircraft	Exemption from excise duty applies to aircraft fuel supplied for air navigation purposes (including aircraft fuel for aircraft manufacturing, repair, testing, operation and maintenance), with the exception of aircraft fuel supplied to aircraft for personal use.	4. Current Situation and Projection with Existing Policies and Measures	237	1	No	No	No	No	No	No	No	No	No	No	No	Yes	No	No	No	No	No	No	No	No	No	No	No	No	No	No	No
309	Lithuania	Northern	2004 and after	Aviation	Greenhouse gas emissions in ETS and non-ETS sectors: EU ETS (from domestic aviation)	5. Impact Assessment of Planned Policies and Measures	240	2	No	Yes	No	No	No	No	No	No	Yes	No	No	No	No	No	No	No	No	No	No	No	No	No	No	No	No	No	No
310	Lithuania	Northern	2004 and after	Aviation	Fig. 4.2.1.7. Historical and projected GHG emissions in the transport sector by category: Military aviation	5. Impact Assessment of Planned Policies and Measures	241	1	No	Yes	No	No	No	No	No	No	No	No	No	No	No	No	No	No	No	No	No	No	No	No	No	No	No	No	No
311	Lithuania	Northern	2004 and after	Aviation	Fig. 5.1.1.5. Projected GHG emissions in the transport sector with additional measures: Domestic aviation	5. Impact Assessment of Planned Policies and Measures	243	1	No	Yes	No	No	No	No	No	No	No	No	No	No	No	No	No	No	No	No	No	No	No	No	No	No	No	No	No
312	Lithuania	Northern	2004 and after	Aviation	Fig. 5.1.1.5. Projected GHG emissions in the transport sector with additional measures: Military aviation	5. Impact Assessment of Planned Policies and Measures	243	1	No	Yes	No	No	No	No	No	No	No	No	No	No	No	No	No	No	No	No	No	No	No	No	No	No	No	No	No
313	Lithuania	Northern	2004 and after	Aviation	Fig. 5.1.2.7. Fuel mix of the transport sector, PPM: gasoline, ktoe Aviation	5. Impact Assessment of Planned Policies and Measures	258	1	No	No	No	No	No	No	No	Yes	No	No	No	No	No	No	No	No	No	No	No	No	No	No	No	No	No	No	No
314	Lithuania	Northern	2004 and after	Aviation	Fig. 5.1.2.11. Total fuel consumption in the PPM scenario: Aviation gasoline	5. Impact Assessment of Planned Policies and Measures	260	1	No	No	No	No	No	No	No	Yes	No	No	No	No	No	No	No	No	No	No	No	No	No	No	No	No	No	No	No
315	Luxembourg	Western	Before 2004	Aeronautics	The harmonisation of rules, regulations and technical standards focuses on five areas. These include: (1) aeronautics, labelling and lighting, (2) health and safety, (3) certification of regulatory requirements, (4) design of wind farms and site exploration, and (5) research approaches.	1. Overview and Process for Establishing the Plan	29	1	No	No	No	No	No	No	No	No	No	No	No	No	No	No	No	No	No	No	No	No	No	No	No	No	Yes	No	No
316	Luxembourg	Western	Before 2004	Aircraft	The Commission is also proposing the following additional measures: […] the EU should also introduce standards for new trucks, ships and aircraft.	1. Overview and Process for Establishing the Plan	30	1	No	No	No	No	No	No	No	No	No	No	No	No	No	No	No	No	No	No	No	Yes	No	No	No	No	No	No	No
317	Luxembourg	Western	Before 2004	Aircraft	The EU should establish the industrial basis for a radical energy transition through large-scale research projects (zero carbon steel, cement, glass, green batteries programme, hybrid electric aircraft/ships) and prevent dumping by imports through binding climate clauses in trade agreements.	1. Overview and Process for Establishing the Plan	30	2	No	No	No	No	No	No	No	No	No	No	No	No	No	No	No	No	No	No	No	Yes	No	No	No	No	No	Yes	No
318	Luxembourg	Western	Before 2004	Airport	Since the airport in Luxembourg is supplied with fuel directly via an underground pipeline (CEPS), the diversification of supply routes relates primarily to the mineral oil products diesel, petrol and fuel oil.	2. National Objectives and Targets	45	1	No	No	No	No	No	No	No	No	No	No	No	No	No	No	No	No	No	No	No	Yes	No	No	No	No	No	No	No
319	Luxembourg	Western	Before 2004	Aviation	Research and development has traditionally focused on the steel, aviation and automotive sectors.	2. National Objectives and Targets	51	1	No	No	No	No	No	No	No	No	No	No	No	No	No	No	No	No	No	No	No	No	No	No	No	No	No	Yes	No
320	Luxembourg	Western	Before 2004	Aviation	Taking responsibility for aviation and shipping	3. Policies and Measures	66	1	No	No	No	No	No	No	yes	No	No	No	No	No	No	No	No	No	No	No	No	No	No	No	No	No	No	No	No
321	Luxembourg	Western	Before 2004	Aviation	In order to reduce GHG emissions from aviation, the Luxembourg Government supports carbon pricing at European level.	3. Policies and Measures	66	1	No	No	No	No	No	No	No	No	Yes	No	No	No	No	No	No	No	No	No	No	No	No	No	No	No	No	No	No
322	Luxembourg	Western	Before 2004	Airport	The infrastructure of Luxembourg’s international airport is to be made free of GHG emissions.	3. Policies and Measures	66	2	Yes	Yes	No	No	No	No	No	No	No	No	No	No	No	No	No	No	No	No	No	No	No	No	No	No	No	No	No
323	Luxembourg	Western	Before 2004	Airport	The airport operator has signed a declaration of the Airports Council International Europe (ACI Europe) in which it commits itself to reducing CO2 emissions to net zero by 2050.	3. Policies and Measures	66	2	Yes	Yes	No	No	No	No	No	No	No	No	No	No	No	No	No	No	No	No	No	No	No	No	No	No	No	No	No
324	Luxembourg	Western	Before 2004	Aircraft	In addition, hybrid electric aircraft are to be tested and a new tax regime introduced.	3. Policies and Measures	66	2	No	No	No	No	No	No	No	No	No	No	No	No	No	No	Yes	No	No	No	No	No	No	No	No	No	No	No	Yes
325	Luxembourg	Western	Before 2004	Airport	Approach charges with a strong environmental component will be introduced and the ‘passenger’ charge will be raised to a level comparable to that at neighbouring airports.	3. Policies and Measures	67	1	No	No	No	No	No	No	No	No	No	No	No	No	No	No	No	No	No	No	No	No	No	No	No	No	No	No	Yes
326	Luxembourg	Western	Before 2004	Airport	The airport in the capital city is to be transformed to become the Findel Green Airport within this framework.	3. Policies and Measures	109	1	No	No	No	No	No	Yes	No	No	No	No	No	No	No	No	No	No	No	No	No	No	No	No	No	No	No	No	No
327	Luxembourg	Western	Before 2004	Airport	Since the airport in Luxembourg is supplied with fuel directly via an underground pipeline (CEPS), the diversification of supply routes relates primarily to the mineral oil products diesel, petrol and fuel oil.	3. Policies and Measures	112	1	No	No	No	No	No	No	No	No	No	No	No	No	No	No	No	No	No	No	No	Yes	No	No	No	No	No	No	No
328	Luxembourg	Western	Before 2004	Air Transport	ETS emissions excl. internat. air transport	4. Current Situation and Projection with Existing Policies and Measures	136	2	No	No	No	No	No	No	No	No	Yes	Yes	No	No	No	No	No	No	No	No	No	No	No	No	No	No	No	No	No
329	Luxembourg	Western	Before 2004	Air Transport	ETS emissions excl. internat. air transport	4. Current Situation and Projection with Existing Policies and Measures	136	2	No	No	No	No	No	No	No	No	Yes	Yes	No	No	No	No	No	No	No	No	No	No	No	No	No	No	No	No	No
330	Luxembourg	Western	Before 2004	Air Transport	At the same time, air transport accounts for about 12% of total final energy demand, which means that domestic road transport accounts for about 13% of Luxembourg’s final energy demand.	4. Current Situation and Projection with Existing Policies and Measures	140	1	No	No	No	No	No	No	No	Yes	No	No	No	No	No	No	No	No	No	No	No	No	No	No	No	No	No	No	No
331	Luxembourg	Western	Before 2004	Air Transport	Transport (including air transport)	4. Current Situation and Projection with Existing Policies and Measures	140	1	No	No	No	No	No	No	No	Yes	No	No	No	No	No	No	No	No	No	No	No	No	No	No	No	No	No	No	No
332	Luxembourg	Western	Before 2004	Aviation	The following sectors contribute to Luxembourg’s total final energy demand: private households; trade, commerce and services; industry and transport It is possible to draw a distinction here between non-ETS (private households; trade, commerce and services; industry) and ETS (industry, aviation).	4. Current Situation and Projection with Existing Policies and Measures	144	2	No	No	No	No	No	No	No	Yes	Yes	No	No	No	No	No	No	No	No	No	No	No	No	No	No	No	No	No	No
333	Luxembourg	Western	Before 2004	Air Transport	Informal: Jet fuel for air transport	4. Current Situation and Projection with Existing Policies and Measures	147	1	No	No	No	No	No	No	No	Yes	No	No	No	No	No	No	No	No	No	No	No	No	No	No	No	No	No	No	No
334	Luxembourg	Western	Before 2004	Air Transport	Jet fuel (air transport)	4. Current Situation and Projection with Existing Policies and Measures	148	1	No	No	No	No	No	No	No	No	No	No	No	No	No	No	No	No	No	No	No	Yes	No	No	No	No	No	No	No
335	Luxembourg	Western	Before 2004	Aviation	Research and development in Luxembourg has traditionally focused on the steel, aviation and automotive sectors.	4. Current Situation and Projection with Existing Policies and Measures	161	1	No	No	No	No	No	No	No	No	No	No	No	No	No	No	No	No	No	No	No	No	No	No	No	No	No	Yes	No
336	Luxembourg	Western	Before 2004	Air Transport	ETS emissions excl. internat. air transport	5. Impact Assessment of Planned Policies and Measures	166	2	No	No	No	No	No	No	No	No	Yes	Yes	No	No	No	No	No	No	No	No	No	No	No	No	No	No	No	No	No
337	Luxembourg	Western	Before 2004	Air Transport	ETS emissions excl. internat. air transport	5. Impact Assessment of Planned Policies and Measures	167	2	No	No	No	No	No	No	No	No	Yes	Yes	No	No	No	No	No	No	No	No	No	No	No	No	No	No	No	No	No
338	Luxembourg	Western	Before 2004	Air Transport	The final energy demand (kerosene) of air transport is maintained at a constant level throughout the period, even in the case of the target scenario, in line with the assumed development in the case of the reference scenario.	5. Impact Assessment of Planned Policies and Measures	168	1	No	No	No	No	No	No	No	Yes	No	No	No	No	No	No	No	No	No	No	No	No	No	No	No	No	No	No	No
339	Luxembourg	Western	Before 2004	Air Transport	Figure 17: Development of final energy demand in the period 2020 to 2040 in the case of the target scenario, broken down by sector: Air transport	5. Impact Assessment of Planned Policies and Measures	168	1	No	No	No	No	No	No	No	Yes	No	No	No	No	No	No	No	No	No	No	No	No	No	No	No	No	No	No	No
340	Luxembourg	Western	Before 2004	Air Transport	Air transport	5. Impact Assessment of Planned Policies and Measures	172	1	No	No	No	No	No	No	No	Yes	No	No	No	No	No	No	No	No	No	No	No	No	No	No	No	No	No	No	No
341	Luxembourg	Western	Before 2004	Air Transport	Furthermore, the EU’s regulatory framework imposes a cap on the extent to which the energy demand for air transport can be taken into account to ensure that there is no distortion or penalisation in the case of smaller Member States	5. Impact Assessment of Planned Policies and Measures	175	1	No	No	No	No	No	No	No	Yes	No	No	No	No	No	No	No	No	No	No	No	No	No	No	No	No	No	No	No
342	Luxembourg	Western	Before 2004	Air Transport	According to the target scenario, the energy demand for air transport in 2030 is 5,936 GWh; however, due to the cap, only 2,216 GWh is taken into account for the calculation of the gross final energy demand.	5. Impact Assessment of Planned Policies and Measures	175	1	No	No	No	No	No	No	No	Yes	No	No	No	No	No	No	No	No	No	No	No	No	No	No	No	No	No	No	No
343	Luxembourg	Western	Before 2004	Air Transport	In the case of Luxembourg, this therefore entails a noticeable reduction in the gross final energy demand used as a reference value for the total share of renewable energy – without the air transport cap, which would be set at 35,861 GWh.	5. Impact Assessment of Planned Policies and Measures	175	1	No	No	No	No	No	No	No	Yes	No	No	No	No	No	No	No	No	No	No	No	No	No	No	No	No	No	No	No
344	Luxembourg	Western	Before 2004	Air Transport	the EU’s regulatory framework imposes a cap on the extent to which the energy demand for air transport can be taken into account to ensure that there is no distortion or penalisation in the case of smaller Member States.	5. Impact Assessment of Planned Policies and Measures	177	1	No	No	No	No	No	No	No	Yes	No	No	No	No	No	No	No	No	No	No	No	No	No	No	No	No	No	No	No
345	Luxembourg	Western	Before 2004	Air Transport	Taking account of the cap on energy demand for air transport	5. Impact Assessment of Planned Policies and Measures	177	1	No	No	No	No	No	No	No	Yes	No	No	No	No	No	No	No	No	No	No	No	No	No	No	No	No	No	No	No
346	Luxembourg	Western	Before 2004	Air Transport	In both scenarios, the energy demand for air transport in 2030 is 5,936 GWh; however, due to the cap, only 2,216 GWh is taken into account for the calculation of the gross final energy demand.	5. Impact Assessment of Planned Policies and Measures	177	1	No	No	No	No	No	No	No	Yes	No	No	No	No	No	No	No	No	No	No	No	No	No	No	No	No	No	No	No
347	Luxembourg	Western	Before 2004	Air Transport	In the case of Luxembourg, this therefore entails a noticeable reduction in the gross final energy demand used as a reference value for the total share of renewable energy – without the air transport cap	5. Impact Assessment of Planned Policies and Measures	177	1	No	No	No	No	No	No	No	Yes	No	No	No	No	No	No	No	No	No	No	No	No	No	No	No	No	No	No	No
348	Malta	Southern	2004 and after	Airport	Planning constraints include the potential interference with the safety of airport operations as well as the significant negative visual impact and proximity to densely inhabited areas.	2. National Objectives and Targets	30	1	No	No	No	No	No	No	No	No	No	No	No	No	No	No	No	No	No	No	No	No	No	No	No	No	Yes	No	No
349	Malta	Southern	2004 and after	Aviation	It must be pointed out, however, that by virtue of its geographic isolation, 40% of the final energy consumption in the transport sector is attributed to aviation.	2. National Objectives and Targets	46	1	No	No	No	No	No	No	No	Yes	No	No	No	No	No	No	No	No	No	No	No	No	No	No	No	No	No	No	No
350	Malta	Southern	2004 and after	Aviation	In Malta, EU ETS covers the power generation and the aviation sectors.	3. Policies and Measures	73	1	No	No	No	No	No	No	No	No	Yes	No	No	No	No	No	No	No	No	No	No	No	No	No	No	No	No	No	No
351	Malta	Southern	2004 and after	Aviation	Legal Notice 434/2013 transposes Directive 2003/87/EC into local legislation in relation to stationary installations, while Legal Notice 403/2012 transposes the Directive insofar as it relates to aviation activities.	3. Policies and Measures	73	1	No	No	No	No	No	No	No	No	Yes	No	No	No	No	No	No	No	No	No	No	No	No	No	No	No	No	No	No
352	Malta	Southern	2004 and after	Aviation	Directive 2003/87/EC as amended by Directive 2008/101/EC included aviation activities in the scheme for GHG emission allowance trading.	3. Policies and Measures	73	1	No	No	No	No	No	No	No	No	Yes	No	No	No	No	No	No	No	No	No	No	No	No	No	No	No	No	No	No
353	Malta	Southern	2004 and after	Aircraft	The Directive provides for an EU Member State to be responsible for administering each aircraft operator in the EU ETS.	3. Policies and Measures	73	1	No	No	No	No	No	No	No	No	Yes	No	No	No	No	No	No	No	No	No	No	No	No	No	No	No	No	No	No
354	Malta	Southern	2004 and after	Aircraft	Allocation of allowances to aircraft operators is partly free on the basis of benchmarking and partly through auctioning.	3. Policies and Measures	73	1	No	No	No	No	No	No	No	No	Yes	No	No	No	No	No	No	No	No	No	No	No	No	No	No	No	No	No	No
355	Malta	Southern	2004 and after	Aircraft	Three aircraft operators administered by Malta were granted free allocations for the years 2017 – 2023.	3. Policies and Measures	73	1	No	No	No	No	No	No	No	No	Yes	No	No	No	No	No	No	No	No	No	No	No	No	No	No	No	No	No	No
356	Malta	Southern	2004 and after	Aircraft	Aircraft operators are also obliged to have an approved monitoring plan for annual emissions as well as for tonne-kilometer data.	3. Policies and Measures	73	1	No	No	No	No	No	No	Yes	No	No	No	No	No	No	No	No	No	No	No	No	No	No	No	No	No	No	No	No
357	Malta	Southern	2004 and after	Airport; Air Transport	The app will give real time information on all modes of transport and scheduling services for all modes of transport including bus public transport, inter-harbour maritime services, inter-island ferry services, Malta-Sicily maritime transport, and air transport in conjunction with the Malta International Airport.	3. Policies and Measures	75	1	No	No	No	No	No	No	No	No	No	No	No	No	No	No	No	No	No	No	No	Yes	No	No	No	No	No	No	No
358	Malta	Southern	2004 and after	Airport	This will be carried out for Valletta and the Valletta Region which hosts the main commercial districts, popular tourist destinations, the international airport and cruise port terminal.	3. Policies and Measures	77	1	Yes	No	No	No	No	No	No	No	No	No	No	No	No	No	No	No	No	No	No	No	No	No	No	No	No	No	No
359	Malta	Southern	2004 and after	Aviation	Malta is an island at the periphery of the European Union, implying a larger than average share of aviation as a mode of transport;	3. Policies and Measures	78	1	No	No	No	No	No	No	No	Yes	No	No	No	No	No	No	No	No	No	No	No	No	No	No	No	No	No	No	No
360	Malta	Southern	2004 and after	Aviation	The national emergency stock holding obligation on aviation kerosene (Jet A1) constitutes an exception whereby the emergency stock is held by the Regulator on behalf of the Government.	3. Policies and Measures	97	1	No	No	No	No	No	No	No	No	No	No	No	No	No	No	No	No	No	No	No	Yes	No	No	No	No	No	No	No
361	Malta	Southern	2004 and after	Aviation	The projected increase in tourist arrivals is closely linked to the expected consumption of the aviation sector.	4. Current Situation and Projection with Existing Policies and Measures	114	1	No	No	No	No	No	No	No	Yes	No	No	No	No	No	No	No	No	No	No	No	No	No	No	No	No	No	No	No
362	Malta	Southern	2004 and after	Aviation	The European Union has established the largest multi-country (to date covering 28 EU Member States, with the participation also of Norway, Iceland and Liechtenstein) and multi-sector emissions trading scheme, covering large, stationary, greenhouse gas-emitting industrial installations (since 2005) and, as from 2012, aviation activities.	4. Current Situation and Projection with Existing Policies and Measures	136	1	No	No	No	No	No	No	No	No	Yes	No	No	No	No	No	No	No	No	No	No	No	No	No	No	No	No	No	No
363	Malta	Southern	2004 and after	Aviation	For the purpose of this section, the below does not cover EU ETS for aviation.	4. Current Situation and Projection with Existing Policies and Measures	136	2	No	No	No	No	No	No	No	No	Yes	Yes	No	No	No	No	No	No	No	No	No	No	No	No	No	No	No	No	No
364	Malta	Southern	2004 and after	Aviation	Aviation	4. Current Situation and Projection with Existing Policies and Measures	138	1	No	Yes	No	No	No	No	No	No	No	No	No	No	No	No	No	No	No	No	No	No	No	No	No	No	No	No	No
365	Malta	Southern	2004 and after	Aviation	Figure 57 shows GHG emissions of the energy sector falling under the ESR (excluding power generation and aviation) for the WPM scenario, as well as the total for the WEM.	4. Current Situation and Projection with Existing Policies and Measures	138	2	No	No	No	No	No	No	No	No	Yes	Yes	No	No	No	No	No	No	No	No	No	No	No	No	No	No	No	No	No
366	Malta	Southern	2004 and after	Aviation	Figure 56 illustrates the total GHG emissions from the energy sectors, including sectors falling under the EU ETS (i.e. power generation and international aviation) under the WPM scenario.	4. Current Situation and Projection with Existing Policies and Measures	138	2	No	Yes	No	No	No	No	No	No	Yes	No	No	No	No	No	No	No	No	No	No	No	No	No	No	No	No	No	No
367	Malta	Southern	2004 and after	Aviation	NOx levels are also expected to increase in the other sectors category, which includes the commercial, institutional, residential and agriculture & fishing sectors as well as in the aviation and maritime transport sectors.	5. Impact Assessment of Planned Policies and Measures	173	1	No	Yes	No	No	No	No	No	No	No	No	No	No	No	No	No	No	No	No	No	No	No	No	No	No	No	No	No
368	Malta	Southern	2004 and after	Aviation	Therefore, while SO2 emissions are expected to decrease drastically in the energy industries sector, they are expected to continue increasing in the aviation and maritime transport sectors as well as waste after the commissioning of the new waste to energy facility.	5. Impact Assessment of Planned Policies and Measures	174	1	No	Yes	No	No	No	No	No	No	No	No	No	No	No	No	No	No	No	No	No	No	No	No	No	No	No	No	No
369	Malta	Southern	2004 and after	Aviation	Due to the geographical isolation of Malta and the importance of the services sector, including tourism, the potential for decreasing energy consumption in the aviation and inland navigation sectors remain very low.	5. Impact Assessment of Planned Policies and Measures	181	1	No	No	No	No	No	No	No	Yes	No	No	No	No	No	No	No	No	No	No	No	No	No	No	No	No	No	No	No
370	Malta	Southern	2004 and after	Aviation	Transport is split into road transport and other transport which includes aviation and navigation.	5. Impact Assessment of Planned Policies and Measures	181	1	No	No	No	No	No	No	No	No	No	No	No	No	No	No	No	No	No	No	No	Yes	No	No	No	No	No	No	No
371	Malta	Southern	2004 and after	Aviation	Aviation kerosene	5. Impact Assessment of Planned Policies and Measures	183	1	No	No	No	No	No	No	No	No	No	No	No	No	No	No	No	No	No	No	No	Yes	No	No	No	No	No	No	No
372	Malta	Southern	2004 and after	Aviation	Figure 90 illustrates the projected final energy consumption for aviation under the WPM scenario.	5. Impact Assessment of Planned Policies and Measures	183	1	No	No	No	No	No	No	No	Yes	No	No	No	No	No	No	No	No	No	No	No	No	No	No	No	No	No	No	No
373	Malta	Southern	2004 and after	Aviation	Aviation kerosene	5. Impact Assessment of Planned Policies and Measures	183	1	No	No	No	No	No	No	No	Yes	No	No	No	No	No	No	No	No	No	No	No	No	No	No	No	No	No	No	No
374	Malta	Southern	2004 and after	Aviation	Figure 90 - Final energy consumption in aviation sector under WPM scenario, ktoe	5. Impact Assessment of Planned Policies and Measures	183	1	No	No	No	No	No	No	No	Yes	No	No	No	No	No	No	No	No	No	No	No	No	No	No	No	No	No	No	No
375	Malta	Southern	2004 and after	Aviation	The increase in aviation kerosene is in line with the projected increase in tourism, set to continue over the upcoming two decades.	5. Impact Assessment of Planned Policies and Measures	183	2	No	No	No	No	No	No	No	Yes	No	No	No	No	No	No	No	No	No	No	No	Yes	No	No	No	No	No	No	No
376	Malta	Southern	2004 and after	Aviation	Aviation kerosene	5. Impact Assessment of Planned Policies and Measures	189	1	No	No	No	No	No	No	No	Yes	No	No	No	No	No	No	No	No	No	No	No	No	No	No	No	No	No	No	No
377	Malta	Southern	2004 and after	Aviation	Figure 90 - Final energy consumption in aviation sector under WPM scenario, ktoe	Other	no	1	No	No	No	No	No	No	No	Yes	No	No	No	No	No	No	No	No	No	No	No	No	No	No	No	No	No	No	No
378	Netherlands	Western	Before 2004	Aviation	These include: (1) Aviation, marking and lights, (2) Health and safety, (3) Certification of regulatory requirements, (4) Park layout and site investigation and (5) Approaches to research.	1. Overview and Process for Establishing the Plan	26	1	No	No	No	No	No	No	No	No	No	No	No	No	No	No	No	No	No	No	No	No	No	No	No	No	Yes	No	No
379	Netherlands	Western	Before 2004	Aviation	In inland waterways, shipping agreements have been made on accelerating sustainability34, and aviation will also have to gradually change.	2. National Objectives and Targets	30	1	No	No	No	No	No	No	No	No	No	No	No	No	No	No	No	No	No	No	No	Yes	No	No	No	No	No	No	No
380	Netherlands	Western	Before 2004	Aviation	(e) National policy for the shipping and aviation sectors	3. Policies and Measures	55	1	No	No	No	No	No	No	No	No	No	No	No	No	No	No	No	No	No	No	No	Yes	No	No	No	No	No	No	No
381	Netherlands	Western	Before 2004	Aviation	Shipping and aviation are international sectors: this means the solution for emissions in these sectors lies primarily in an international approach.	3. Policies and Measures	55	1	No	No	No	No	No	No	No	No	No	No	No	No	No	No	No	No	No	No	No	Yes	No	No	No	No	No	No	No
382	Netherlands	Western	Before 2004	Aviation	Agreements have been made in the Green Deal on Maritime Shipping, Inland Waterways Shipping and Ports and in the sustainable aviation platform about increasing the sustainability of (national) shipping and aviation.	3. Policies and Measures	55	1	No	No	No	No	No	No	No	No	No	No	No	No	No	No	No	No	No	No	No	Yes	No	No	No	No	No	No	No
383	Netherlands	Western	Before 2004	Flight	For example, a flight tax will be introduced on 1 January 2021.	3. Policies and Measures	55	1	No	No	No	No	No	No	No	No	No	No	No	No	No	No	No	No	No	No	No	No	No	No	No	No	No	No	Yes
384	Netherlands	Western	Before 2004	Aviation	Total sales of bunker fuels to aviation in 2030 are estimated at 215 petajoules [177-231 petajoules] and the resulting greenhouse gas emissions amount to 15 megatons [13- 16 megatons].	4. Current Situation and Projection with Existing Policies and Measures	101	1	No	Yes	No	No	No	No	No	No	No	No	No	No	No	No	No	No	No	No	No	No	No	No	No	No	No	No	No
385	Netherlands	Western	Before 2004	Aviation	Emissions of greenhouse gases from the combustion of bunker fuels from international aviation and shipping are not included in the national emission totals.	4. Current Situation and Projection with Existing Policies and Measures	101	2	No	Yes	No	No	No	No	No	No	No	Yes	No	No	No	No	No	No	No	No	No	No	No	No	No	No	No	No	No
386	Netherlands	Western	Before 2004	Aviation	Under the Chicago Convention, international aviation is exempt from excise duty with regard to the use of kerosene.	4. Current Situation and Projection with Existing Policies and Measures	140	1	No	No	No	No	No	No	No	No	No	No	No	Yes	No	No	No	No	No	No	No	No	No	No	No	No	No	No	No
387	Netherlands	Western	Before 2004	Aircraft; Flight	As of 1-1-2021 a flight tax of 7 euros per departing passenger and 1.93-3.85 euros per tonne of freight for freight carriers (tariff depends on aircraft type noise emissions).	5. Impact Assessment of Planned Policies and Measures	142	1	No	No	No	No	No	No	No	No	No	No	No	No	No	No	No	No	No	No	No	No	No	No	No	No	No	No	Yes
388	Netherlands	Western	Before 2004	Flight	The resulting growth in fuel consumption and bunkers is greater than the mitigating effect of the proposed flight tax.	5. Impact Assessment of Planned Policies and Measures	143	2	No	No	No	No	No	No	No	Yes	No	No	No	No	No	No	No	No	No	No	No	No	No	No	No	No	No	No	Yes
389	Netherlands	Western	Before 2004	Airport	With proposed policies both final and primary energy consumption are a little higher than with adopted policies alone, without the policies in the Climate Agreement, because the proposed policies assume that Schiphol Airport will be permitted expansion (possibly limited).	5. Impact Assessment of Planned Policies and Measures	143	2	Yes	No	No	No	No	No	No	Yes	No	No	No	No	No	No	No	No	No	No	No	No	No	No	No	No	No	No	No
390	Poland	Central and Eastern	2004 and after	Air Transport	A significant increase in demand is also noted in relation to rail transport (which is attributable to an improved quality of services and the development of a high-speed rail system) and air transport (as a result of an increasing availability and popularity of this form of transport).	4. Current Situation and Projection with Existing Policies and Measures	7	1	No	No	No	Yes	No	No	No	No	No	No	No	No	No	No	No	No	No	No	No	No	No	No	No	No	No	No	No
391	Poland	Central and Eastern	2004 and after	Aviation	Table 9. Freight transport performance [billion tkm]: Air transport	4. Current Situation and Projection with Existing Policies and Measures	7	1	No	No	No	Yes	No	No	No	No	No	No	No	No	No	No	No	No	No	No	No	No	No	No	No	No	No	No	No
392	Poland	Central and Eastern	2004 and after	Air Transport	Table 8. Passenger transport performance [billion pskm] – ECP scenario: Aeroplanes	4. Current Situation and Projection with Existing Policies and Measures	7	1	No	No	No	Yes	No	No	No	No	No	No	No	No	No	No	No	No	No	No	No	No	No	No	No	No	No	No	No
393	Poland	Central and Eastern	2004 and after	Aeroplane	Table 8. Passenger transport performance [billion pskm] – ECP scenario: Aeroplanes	5. Impact Assessment of Planned Policies and Measures	9	1	No	No	No	Yes	No	No	No	No	No	No	No	No	No	No	No	No	No	No	No	No	No	No	No	No	No	No	No
394	Poland	Central and Eastern	2004 and after	Air Transport	Table 9. Freight transport performance [billion tkm] – ECP scenario: Air Transport	5. Impact Assessment of Planned Policies and Measures	12	1	No	No	No	Yes	No	No	No	No	No	No	No	No	No	No	No	No	No	No	No	No	No	No	No	No	No	No	No
395	Poland	Central and Eastern	2004 and after	Aviation	The LOTOS Capital Group focuses its operations on the extraction and processing of crude oil and the wholesale and retail sale of petroleum products, including fuels (unleaded petrol, diesel and light fuel oil), heavy fuel oil, asphalts, aviation fuel, pyrolytic petrol, propane-butane (LPG) and base oils.	4. Current Situation and Projection with Existing Policies and Measures	73	1	No	No	No	No	No	No	No	No	No	No	No	No	No	No	No	No	No	No	No	Yes	No	No	No	No	No	No	No
396	Poland	Central and Eastern	2004 and after	Airplane	more common use of environment-friendly means of transport: low-carbon and energy-efficient cars and municipal vehicles (e.g. using fuel cells and hydrogen, or the following drives: electric, gas, hybrid, compressed air) – along with the establishment, especially in agglomerations and densely populated areas and along the TEN-T core network corridors, of a network of battery recharging or replace…	3. Policies and Measures	78	1	No	No	No	No	No	No	Yes	No	No	No	No	No	No	No	No	No	No	No	No	No	No	No	No	No	No	No	No
397	Poland	Central and Eastern	2004 and after	Air Transport	application of new technologies, procedures and systems improving the energy efficiency of transport and contributing to a reduction in pollution emissions to the environment – modernisation and provision of the internal interoperability of telematic systems supporting particular transport modes, such as: ITS (road transport), ERTMS, SDIP, CBRK (railway transport), SESAR (air transport), VTMS (ma…	3. Policies and Measures	78	2	No	No	No	No	No	No	Yes	No	No	No	No	No	No	No	No	No	No	No	No	No	No	No	No	No	No	Yes	No
398	Poland	Central and Eastern	2004 and after	Airport	Capex on rail infrastructure (tracks, stations, rolling stock), development of intermodal transport, development of recharging/refuelling infrastructure for vehicles powered by electricity/CNG respectively, expansion of airports and seaports, river regulation, replacement of public transport fleet/rolling stock.	5. Impact Assessment of Planned Policies and Measures	122	2	No	No	No	Yes	No	No	No	No	No	No	No	No	No	No	No	No	No	No	No	Yes	No	No	No	No	No	No	No
399	Portugal	Southern	Before 2004	Aviation	Advanced biofuels and hydrogen are an alternative solution and a complementary measure to electric mobility, particularly for the long-distance heavy goods road transport sector, heavy road passenger transport and passenger rail transport, the maritime freight sector and aviation, to leverage the decarbonisation of consumption and promote increased consumption of renewable sources of energy.	2. National Objectives and Targets	45	3	No	No	No	No	No	No	No	No	No	No	No	No	Yes	No	Yes	Yes	No	No	No	No	No	No	No	No	No	No	No
400	Portugal	Southern	Before 2004	Aviation	Clean alternative fuels, particularly advanced biofuels and hydrogen, are an alternative and complementary solution to electric mobility for the 2030 and 2040 horizon, particularly for the heavy goods long haul freight road transport sector, passenger heavy transport, sea cargo sector and aviation sector, to ensure energy transition in these sectors.	3. Policies and Measures	88	3	No	No	No	No	No	No	No	No	No	No	No	No	Yes	No	Yes	Yes	No	No	No	No	No	No	No	No	No	No	No
401	Portugal	Southern	Before 2004	Aviation	Evolution in primary energy consumption excluding non-energy uses, including international aviation uses (reference to calculate compliance with the Energy Efficiency target in 2020) shows that in 2018, the value is in line with Portugal’s reference value and as such, the country is on the way to complying with the 2020 target.	4. Current Situation and Projection with Existing Policies and Measures	134	2	No	No	No	No	No	Yes	No	Yes	No	No	No	No	No	No	No	No	No	No	No	No	No	No	No	No	No	No	No
402	Romania	Central and Eastern	2004 and after	Airport	“By 2050, connect all core network airports to the rail network, preferably high-speed; ensure that all core seaports are sufficiently connected to the rail freight (...)”.	3. Policies and Measures	100	1	Yes	No	No	No	No	No	No	No	No	No	No	No	No	No	No	No	No	No	No	No	No	No	No	No	No	No	No
403	Romania	Central and Eastern	2004 and after	Aeronautics	Energy efficiency systems: The CCAP (Centre for Advanced Research in Propulsion) research infrastructure plans to become an excellence pole in aeronautical, naval and spatial propulsion concepts.	4. Current Situation and Projection with Existing Policies and Measures	198	2	No	No	No	No	No	Yes	No	No	No	No	No	No	No	No	No	No	No	No	No	No	No	No	No	No	No	Yes	No
404	Slovakia	Central and Eastern	2004 and after	Aircraft; Airport	The document defines the measures to meet the national targets and objectives of the national policy framework, measures to promote the introduction of infrastructure for alternative fuels in public transport services, and to evaluate the placement of filling stations for liquified natural gas in ports not part of the basic TEN-T network, and to evaluate the need to install electricity- supply eq…	1. Overview and Process for Establishing the Plan	17	1	Yes	No	No	No	No	No	No	No	No	No	No	No	No	No	No	No	No	No	No	No	No	No	No	No	No	No	No
405	Slovakia	Central and Eastern	2004 and after	Aviation	The third phase of the EU ETS started on 1 January 2013 and introduced several changes. It brought in harmonised rules for the free allocation of emission allowances, introduced auctions as the main instrument to meet the emissions reduction target, added other sectors to its scope (inter alia civil aviation and aluminium) and set an annual reduction target of 1.74%.	1. Overview and Process for Establishing the Plan	25	1	No	No	No	No	No	No	No	No	Yes	No	No	No	No	No	No	No	No	No	No	No	No	No	No	No	No	No	No
406	Slovakia	Central and Eastern	2004 and after	Aviation	The ESD sets out the annual greenhouse gas emission targets of the Member States for the 2013- 2020 period – these are legally binding and cover only greenhouse gas emissions not covered by the EU ETS, i.e. transport (excluding aviation), buildings, agriculture (excluding LULUCF) and waste.	1. Overview and Process for Establishing the Plan	27	1	No	No	No	No	No	No	No	No	No	Yes	No	No	No	No	No	No	No	No	No	No	No	No	No	No	No	No	No
407	Slovakia	Central and Eastern	2004 and after	Aviation	The ESR covers emissions from all sectors outside the EU ETS , except for emissions from international maritime transport, domestic and international aviation (incorporated into the EU ETS from 1 January 2012) and emissions and capture under land use, land- use change and forestry (LULUCF).	2. National Objectives and Targets	39	1	No	No	No	No	No	No	No	No	Yes	No	No	No	No	No	No	No	No	No	No	No	No	No	No	No	No	No	No
408	Slovakia	Central and Eastern	2004 and after	Air Transport	EU ETS Directive 2003/87/EC amended by Directive 2004/101/EC (international credits), Directive 2008/101/EC (air transport), Directive 2009/29/EC (revision of the climate and energy package to 2020), Regulation (EU) 176/2014, Decision (EU) 2015/1814 (market stabilisation reserve) and implementing decisions, in particular 2010/384/EU, 2010/634/EU, 2011/389/EU, 2013/448/EU, 2011/278/EU, 2011/638/EU…	4. Current Situation and Projection with Existing Policies and Measures	154	1	No	No	No	No	No	No	No	No	Yes	No	No	No	No	No	No	No	No	No	No	No	No	No	No	No	No	No	No
409	Slovakia	Central and Eastern	2004 and after	Aircraft	ICAO agreement to reduce CO2 emissions from aircraft	4. Current Situation and Projection with Existing Policies and Measures	158	1	No	No	No	No	No	No	No	No	No	No	No	No	No	No	No	No	No	No	Yes	No	No	No	No	No	No	No	No
410	Slovakia	Central and Eastern	2004 and after	Air Transport	Table 45 Projections of emissions in non-road transport for 2017-2040 under the WEM scenario: CO2/air transport	4. Current Situation and Projection with Existing Policies and Measures	160	1	No	Yes	No	No	No	No	No	No	No	No	No	No	No	No	No	No	No	No	No	No	No	No	No	No	No	No	No
411	Slovakia	Central and Eastern	2004 and after	Air Transport	Table 45 Projections of emissions in non-road transport for 2017-2040 under the WEM scenario: Ch4/air transport	4. Current Situation and Projection with Existing Policies and Measures	160	1	No	Yes	No	No	No	No	No	No	No	No	No	No	No	No	No	No	No	No	No	No	No	No	No	No	No	No	No
412	Slovakia	Central and Eastern	2004 and after	Air Transport	Table 45 Projections of emissions in non-road transport for 2017-2040 under the WEM scenario: N20/air transport	4. Current Situation and Projection with Existing Policies and Measures	160	1	No	Yes	No	No	No	No	No	No	No	No	No	No	No	No	No	No	No	No	No	No	No	No	No	No	No	No	No
413	Slovakia	Central and Eastern	2004 and after	Aviation	Projections of greenhouse gas emissions from international aviation and international maritime activities were prepared for a scenario with measures - WEM.	4. Current Situation and Projection with Existing Policies and Measures	173	1	No	Yes	No	No	No	No	No	No	No	No	No	No	No	No	No	No	No	No	No	No	No	No	No	No	No	No	No
414	Slovakia	Central and Eastern	2004 and after	Aviation	Table 56 Projections of greenhouse gas emissions (Gg CO2 equiv.) from international transport in a WEM scenario to 2040: aviation	4. Current Situation and Projection with Existing Policies and Measures	173	1	No	Yes	No	No	No	No	No	No	No	No	No	No	No	No	No	No	No	No	No	No	No	No	No	No	No	No	No
415	Slovakia	Central and Eastern	2004 and after	Air Transport	Exemption from excise duty on mineral oil - air transport	4. Current Situation and Projection with Existing Policies and Measures	217	1	No	No	No	No	No	No	No	No	No	No	No	Yes	No	No	No	No	No	No	No	No	No	No	No	No	No	No	No
416	Slovakia	Central and Eastern	2004 and after	Aviation	Table 82 Aggregated data on projections of greenhouse gas emissions from international transport under the WAM scenario (in Gg CO2 equiv.) to 2040: Aviation	5. Impact Assessment of Planned Policies and Measures	236	1	No	Yes	No	No	No	No	No	No	No	No	No	No	No	No	No	No	No	No	No	No	No	No	No	No	No	No	No
417	Slovakia	Central and Eastern	2004 and after	Air Transport	Table 87 Investments in the transport sector (by type): air transport	5. Impact Assessment of Planned Policies and Measures	247	1	No	No	No	No	No	No	No	No	No	No	No	No	No	No	No	No	No	No	No	Yes	No	No	No	No	No	No	No
418	Slovenia	Central and Eastern	2004 and after	Airport	upgrade and increase of corridor capacity: […] connecting Ljubljana with the airport;	3. Policies and Measures	98	1	Yes	No	No	No	No	No	No	No	No	No	No	No	No	No	No	No	No	No	No	No	No	No	No	No	No	No	No
419	Slovenia	Central and Eastern	2004 and after	Airport	In addition, freight traffic is also affected by the projected increase in throughput in the ports of Koper, Trieste and Rijeka, as well as the expected future number of passengers at Fraport Slovenia airport.	4. Current Situation and Projection with Existing Policies and Measures	122	1	No	No	No	Yes	No	No	No	No	No	No	No	No	No	No	No	No	No	No	No	No	No	No	No	No	No	No	No
420	Slovenia	Central and Eastern	2004 and after	Aviation	In 2017, road transport emissions accounted for 99.3% of all emissions in the transport sector, while other forms of transport (rail, aviation, other) represented less than 1% of transport emissions.	4. Current Situation and Projection with Existing Policies and Measures	133	1	No	Yes	No	No	No	No	No	No	No	No	No	No	No	No	No	No	No	No	No	No	No	No	No	No	No	No	No
421	Slovenia	Central and Eastern	2004 and after	Air Transport	Domestic air transport	4. Current Situation and Projection with Existing Policies and Measures	133	1	No	Yes	No	No	No	No	No	No	No	No	No	No	No	No	No	No	No	No	No	No	No	No	No	No	No	No	No
422	Slovenia	Central and Eastern	2004 and after	Aviation	Aviation fuel represents 1.1 PJ in 2017, 1.9 PJ in 2030 and 2.3 PJ in 2040.	4. Current Situation and Projection with Existing Policies and Measures	154	1	No	No	No	No	No	No	No	Yes	No	No	No	No	No	No	No	No	No	No	No	No	No	No	No	No	No	No	No
423	Slovenia	Central and Eastern	2004 and after	Aviation	In the existing measures scenario, energy consumption increases up to 2030, when, excluding aviation, it represents 60.4 PJ and is 6% higher than in 2017 or 43% higher than in 2005.	4. Current Situation and Projection with Existing Policies and Measures	154	1	No	No	No	No	No	No	No	No	No	No	Yes	No	No	No	No	No	No	No	No	No	No	No	No	No	No	No	No
424	Slovenia	Central and Eastern	2004 and after	Aviation	In 2030, energy consumption excluding aviation at 50.8 PJ is 11% less than in 2017.	4. Current Situation and Projection with Existing Policies and Measures	154	1	No	No	No	No	No	No	No	No	No	No	Yes	No	No	No	No	No	No	No	No	No	No	No	No	No	No	No	No
425	Slovenia	Central and Eastern	2004 and after	Aviation	Aviation fuel	4. Current Situation and Projection with Existing Policies and Measures	156	1	No	No	No	No	No	No	No	Yes	No	No	No	No	No	No	No	No	No	No	No	No	No	No	No	No	No	No	No
426	Spain	Southern	Before 2004	Air Transport	significant consumption of air transport due to the highly important tourism sector.	1. Overview and Process for Establishing the Plan	29	1	No	No	No	No	No	No	No	Yes	No	No	No	No	No	No	No	No	No	No	No	No	No	No	No	No	No	No	No
427	Spain	Southern	Before 2004	Aviation	Renewable fuels for the transport sector. The development of these technologies is considered a priority because of their application in aviation, mobility, industry and buildings. (Action 7 of the SET Plan). o Development of advanced biofuels. o Hydrogenproductionusing100%renewablesourcesanditsuseasstationarystorage for large quantities and long periods of time.	2. National Objectives and Targets	73	2	No	No	No	No	No	No	No	No	No	No	No	No	Yes	No	No	Yes	No	No	No	No	No	No	No	No	No	No	No
428	Spain	Southern	Before 2004	Aviation	Biofuels are currently the most widely available and widely used renewable technology in transport. Furthermore, in some sectors, such as heavy vehicles (whose consumption is a significant share of the total for road transport) and aviation, they will continue to be the only way to reduce the use of fossil fuels over the coming years.	3. Policies and Measures	94	1	No	No	No	No	No	No	No	No	No	No	No	No	Yes	No	No	No	No	No	No	No	No	No	No	No	No	No	No
429	Spain	Southern	Before 2004	Aviation	establishing specific consumption objectives for biofuels in aviation.	3. Policies and Measures	94	1	No	No	No	No	No	No	No	No	No	No	No	No	Yes	No	No	No	No	No	No	No	No	No	No	No	No	No	No
430	Spain	Southern	Before 2004	Aircraft	This system [EU ETS] affects around 900 industrial and electricity generation installations in Spain, as well as more than 30 active aircraft operators.	3. Policies and Measures	113	1	No	No	No	No	No	No	No	No	Yes	No	No	No	No	No	No	No	No	No	No	No	No	No	No	No	No	No	No
431	Spain	Southern	Before 2004	Aircraft	This system affects around 900 industrial and electricity generation installations in Spain, as well as more than 30 active aircraft operators.	3. Policies and Measures	114	1	No	No	No	No	No	No	No	No	Yes	No	No	No	No	No	No	No	No	No	No	No	No	No	No	No	No	No	No
432	Spain	Southern	Before 2004	Air Transport	In particular, it highlights measures for energy efficiency and energy saving in the rail, maritime and air transport sectors, not considered in the measures developed with the resources of the National Energy Efficiency Fund.	3. Policies and Measures	129	1	No	No	No	No	Yes	No	No	No	No	No	No	No	No	No	No	No	No	No	No	No	No	No	No	No	No	No	No
433	Spain	Southern	Before 2004	Airport	This measure is aimed at town and city councils, regional councils, and other extra-municipal bodies for regional representation, as well as public or private workplaces and companies or activity centres (airports, train stations, industrial complexes, education or health centres, universities, leisure parks, shopping centres, etc.).	3. Policies and Measures	133	1	Yes	No	No	No	No	No	No	No	No	No	No	No	No	No	No	No	No	No	No	No	No	No	No	No	No	No	No
434	Spain	Southern	Before 2004	Airport	The first aims to reduce consumption in refrigeration systems for the storage and conservation of perishable products in refrigerated warehouses and logistics facilities supplying urban areas, large air- conditioning systems for services sector buildings (airports, hospitals, shopping centres, offices, etc.) and in small installations, units and deep-freeze boxes used in grocery stores, shops and…	3. Policies and Measures	149	1	Yes	No	No	No	No	No	No	No	No	No	No	No	No	No	No	No	No	No	No	No	No	No	No	No	No	No	No
435	Spain	Southern	Before 2004	Aviation	The maintenance obligation for petroleum products comprises three product groups: o Gasolines: automotive and aviation gasoline.	3. Policies and Measures	165	1	No	No	No	No	No	No	No	No	No	No	No	No	No	No	No	No	No	No	No	Yes	No	No	No	No	No	No	No
436	Spain	Southern	Before 2004	Aviation	Middle distillates: automotive gas oils, other gas oils, aviation kerosene and other kerosene.	3. Policies and Measures	165	1	No	No	No	No	No	No	No	No	No	No	No	No	No	No	No	No	No	No	No	Yes	No	No	No	No	No	No	No
437	Spain	Southern	Before 2004	Aircraft; Airport	In addition, the managers of ports, airports and rail infrastructure, in their role as consumers, can provide electricity supply services to vessels, aircraft and railways, and services inherent to the provision of that service, enabling vessels and aircraft to stop consuming fuel while they are located in these facilities.	3. Policies and Measures	181	1	Yes	No	No	No	No	No	No	No	No	No	No	No	No	No	No	No	No	No	No	No	No	No	No	No	No	No	No
438	Spain	Southern	Before 2004	Aviation	Final energy corrected with electricity system losses, aviation consumption and energy supplied by heat pumps (ktoe)	4. Current Situation and Projection with Existing Policies and Measures	233	1	No	No	No	No	No	No	No	Yes	No	No	No	No	No	No	No	No	No	No	No	No	No	No	No	No	No	No	No
439	Spain	Southern	Before 2004	Aviation	Table A.13 Final energy corrected with electricity system losses, aviation consumption and energy supplied by heat pumps (ktoe)	4. Current Situation and Projection with Existing Policies and Measures	233	1	No	No	No	No	No	No	No	Yes	No	No	No	No	No	No	No	No	No	No	No	No	No	No	No	No	No	No	No
440	Spain	Southern	Before 2004	Aviation	In the latter, corrections are applied to aviation final consumption, and multipliers to advanced biofuels and biogas and renewable electricity.	4. Current Situation and Projection with Existing Policies and Measures	235	2	No	No	No	No	No	No	No	Yes	No	No	No	No	Yes	No	No	No	No	No	No	No	No	No	No	No	No	No	No
441	Spain	Southern	Before 2004	Aviation	Electrification of final energy consumption (excluding non-energy uses and international aviation) undergoes a strong increase in the Target Scenario as a result of the measures implemented in this plan.	4. Current Situation and Projection with Existing Policies and Measures	248	1	No	No	No	No	No	No	No	No	No	No	Yes	No	No	No	No	No	No	No	No	No	No	No	No	No	No	No	No
442	Spain	Southern	Before 2004	Air Transport	significant consumption for air transport due to the importance of the tourism sector.	4. Current Situation and Projection with Existing Policies and Measures	250	1	No	No	No	No	No	No	No	Yes	No	No	No	No	No	No	No	No	No	No	No	No	No	No	No	No	No	No	No
443	Spain	Southern	Before 2004	Aviation	Energy products in Spain are subject to VAT at a normal rate of 21% and exceptions apply to certain uses, such as in commercial aviation and international navigation.	4. Current Situation and Projection with Existing Policies and Measures	276	1	No	No	No	No	No	No	No	No	No	No	No	Yes	No	No	No	No	No	No	No	No	No	No	No	No	No	No	No
444	Spain	Southern	Before 2004	Aircraft	Exemption from mineral oil excise duty for use as fuel for rail transport, construction, modification, testing and maintenance of aircraft and vessels, dredging of waterways and ports, injection into blast furnaces for chemical reduction, additions to coal used as the main fuel	4. Current Situation and Projection with Existing Policies and Measures	278	1	No	No	No	No	No	No	No	No	No	No	No	Yes	No	No	No	No	No	No	No	No	No	No	No	No	No	No	No
445	Spain	Southern	Before 2004	Flying	Exemption from excise duty for energy products supplied for use as fuel in air navigation other than private pleasure flying	4. Current Situation and Projection with Existing Policies and Measures	278	1	No	No	No	No	No	No	No	No	No	No	No	Yes	No	No	No	No	No	No	No	No	No	No	No	No	No	No	No
446	Spain	Southern	Before 2004	Aviation	Aviation passenger-km	4. Current Situation and Projection with Existing Policies and Measures	283	1	No	No	No	Yes	No	No	No	No	No	No	No	No	No	No	No	No	No	No	No	No	No	No	No	No	No	No	No
447	Spain	Southern	Before 2004	Aviation	Aviation passenger-km	4. Current Situation and Projection with Existing Policies and Measures	286	1	No	No	No	Yes	No	No	No	No	No	No	No	No	No	No	No	No	No	No	No	No	No	No	No	No	No	No	No
448	Spain	Southern	Before 2004	Aviation	In addition, energy in marine and aviation bunkers is included.	6-10. End Matter (References, Appendices)	299	1	No	No	No	No	No	No	No	No	No	No	No	No	No	No	No	No	No	No	No	Yes	No	No	No	No	No	No	No
449	Spain	Southern	Before 2004	Aviation	Modeling: Transport in aviation and shipping.	6-10. End Matter (References, Appendices)	299	1	No	No	No	No	No	No	No	No	No	No	No	No	No	No	No	No	No	No	No	Yes	No	No	No	No	No	No	No
450	Spain	Southern	Before 2004	Aviation	The national and international aviation and shipping demands are modelled in an aggregated manner.	6-10. End Matter (References, Appendices)	299	1	No	No	No	No	No	No	No	No	No	No	No	No	No	No	No	No	No	No	No	Yes	No	No	No	No	No	No	No
451	Spain	Southern	Before 2004	Aircraft	Optimisation of aircraft taxiing movements	6-10. End Matter (References, Appendices)	327	1	Yes	No	No	No	No	No	No	No	No	No	No	No	No	No	No	No	No	No	No	No	No	No	No	No	No	No	No
452	Spain	Southern	Before 2004	Aircraft; Airport	Minimise aircraft time and travel at the airport.	6-10. End Matter (References, Appendices)	327	1	Yes	No	No	No	No	No	No	No	No	No	No	No	No	No	No	No	No	No	No	No	No	No	No	No	No	No	No
453	Spain	Southern	Before 2004	Airport	Progressive incorporation of renewable energies in airports	6-10. End Matter (References, Appendices)	327	1	Yes	No	No	No	No	No	No	No	No	No	No	No	No	No	No	No	No	No	No	No	No	No	No	No	No	No	No
454	Spain	Southern	Before 2004	Airport	Use alternative energy sources and diversify energy production at airports.	6-10. End Matter (References, Appendices)	327	1	Yes	No	No	No	No	No	No	No	No	No	No	No	No	No	No	No	No	No	No	No	No	No	No	No	No	No	No
455	Spain	Southern	Before 2004	Airport	Carbon footprint accreditation at airports	6-10. End Matter (References, Appendices)	327	1	Yes	No	No	No	No	No	No	No	No	No	No	No	No	No	No	No	No	No	No	No	No	No	No	No	No	No	No
456	Spain	Southern	Before 2004	Airport	Obtaining and renewing carbon accreditation at various airports.	6-10. End Matter (References, Appendices)	327	1	Yes	No	No	No	No	No	No	No	No	No	No	No	No	No	No	No	No	No	No	No	No	No	No	No	No	No	No
457	Spain	Southern	Before 2004	Aircraft; Airport	Supply of electricity at 400 Hz to aircraft at airports	6-10. End Matter (References, Appendices)	327	1	Yes	No	No	No	No	No	No	No	No	No	No	No	No	No	No	No	No	No	No	No	No	No	No	No	No	No	No
458	Spain	Southern	Before 2004	Aircraft	Promote the use of electricity for parked aircraft.	6-10. End Matter (References, Appendices)	327	1	Yes	No	No	No	No	No	No	No	No	No	No	No	No	No	No	No	No	No	No	No	No	No	No	No	No	No	No
459	Spain	Southern	Before 2004	Airport	Improvements in the efficiency of airport lighting systems.	6-10. End Matter (References, Appendices)	327	1	Yes	No	No	No	No	No	No	No	No	No	No	No	No	No	No	No	No	No	No	No	No	No	No	No	No	No	No
460	Spain	Southern	Before 2004	Air Transport	The external costs of rail are much lower than those of other modes such as road and air transport (for which the externalities are 3-5 times those of the former).	6-10. End Matter (References, Appendices)	405	1	No	No	No	No	No	No	No	No	No	No	No	No	No	No	No	No	No	No	No	Yes	No	No	No	No	No	No	No
461	Spain	Southern	Before 2004	Air Transport	In terms of CO2 emissions, road emissions are 5 to 7 times those of rail and air transport 7 to 10 times.	6-10. End Matter (References, Appendices)	405	1	No	Yes	No	No	No	No	No	No	No	No	No	No	No	No	No	No	No	No	No	No	No	No	No	No	No	No	No
462	Spain	Southern	Before 2004	Airport; Flight	The Navigation Plan incorporates as environmental benefits the improvement of route efficiency (more direct route design) and the implementation of green approaches to airports, in order to reduce GHG emissions, shorten flight distances (route improvement) and save fuel.	6-10. End Matter (References, Appendices)	406	3	Yes	No	No	No	Yes	No	Yes	No	No	No	No	No	No	No	No	No	No	No	No	No	No	No	No	No	No	No	No
463	Sweden	Northern	Before 2004	Flight	Examples of sectors that do not belong to the EU ETS or LULUCF are heating of homes and commercial premises, agriculture and national transport (excluding national flights).	1. Overview and Process for Establishing the Plan	14	2	No	No	No	No	No	No	No	No	Yes	No	Yes	No	No	No	No	No	No	No	No	No	No	No	No	No	No	No	No
464	Sweden	Northern	Before 2004	Flight	By 2030 greenhouse gas emissions from national transport, excluding national flights, must be at least 70% lower than they were in 201030.	2. National Objectives and Targets	16	1	No	No	No	No	No	No	No	No	No	Yes	No	No	No	No	No	No	No	No	No	No	No	No	No	No	No	No	No
465	Sweden	Northern	Before 2004	Aviation	A special intermediate target for greenhouse gas emissions from national transport (except for national aviation, which belongs to the EU ETS) for 2030.	2. National Objectives and Targets	16	2	No	No	No	No	No	No	No	No	Yes	Yes	No	No	No	No	No	No	No	No	No	No	No	No	No	No	No	No	No
466	Sweden	Northern	Before 2004	Aviation	National aviation is not included in the target as it belongs to the EU ETS.	2. National Objectives and Targets	16	2	No	No	No	No	No	No	No	No	Yes	Yes	No	No	No	No	No	No	No	No	No	No	No	No	No	No	No	No	No
467	Sweden	Northern	Before 2004	Flight	EU ETS (flights)	2. National Objectives and Targets	41	1	No	No	No	No	No	No	No	No	Yes	No	No	No	No	No	No	No	No	No	No	No	No	No	No	No	No	No	No
468	Sweden	Northern	Before 2004	Air travel	Tax on air travel	2. National Objectives and Targets	41	2	No	No	No	No	No	No	No	No	No	No	No	No	No	No	No	No	Yes	No	No	No	No	No	No	No	No	No	Yes
469	Sweden	Northern	Before 2004	Aviation	There is no energy or carbon tax on fossil fuel for national and international commercial shipping and aviation.	2. National Objectives and Targets	42	1	No	No	No	No	No	No	No	No	No	No	No	No	No	No	No	No	No	No	No	No	No	No	No	No	No	No	Yes
470	Sweden	Northern	Before 2004	Aircraft	Both energy and carbon tax are charged on petrol and diesel for road vehicles, machinery, private vehicles and aircraft.	2. National Objectives and Targets	42	1	No	No	No	No	No	No	No	No	No	No	No	No	No	No	No	No	No	No	No	No	No	No	No	No	No	No	Yes
471	Sweden	Northern	Before 2004	Airport	A demonstration project is being carried out on the E16 outside Sandviken (heavy goods vehicles) and at Arlanda airport (heavy goods vehicles and cars).	3. Policies and Measures	51	1	No	No	No	No	No	No	No	No	No	No	No	No	No	No	No	No	No	No	No	Yes	No	No	No	No	No	No	No
472	Sweden	Northern	Before 2004	Air travel	Tax on air travel	3. Policies and Measures	53	1	No	No	No	No	No	No	No	No	No	No	No	No	No	No	No	No	No	No	No	No	No	No	No	No	No	No	Yes
473	Sweden	Northern	Before 2004	Air Travel; Airport	The tax is levied on commercial air travel and must be paid for passengers travelling from an airport in Sweden by the air carrier with which they are travelling.	3. Policies and Measures	53	1	No	No	No	No	No	No	No	No	No	No	No	No	No	No	No	No	No	No	No	No	No	No	No	No	No	No	Yes
474	Sweden	Northern	Before 2004	Air travel	91: Air Travel (Tax) Act (2017:1200).	3. Policies and Measures	53	1	No	No	No	No	No	No	No	No	No	No	No	No	No	No	No	No	No	No	No	No	No	No	No	No	No	No	Yes
475	Sweden	Northern	Before 2004	Air travel	On 1 April 2018 a tax on air travel was introduced in Sweden to reduce its impact on the climate91	3. Policies and Measures	53	2	No	No	No	No	No	No	Yes	No	No	No	No	No	No	No	No	No	No	No	No	No	No	No	No	No	No	No	Yes
476	Sweden	Northern	Before 2004	Aviation	Low-tax diesel and fuel oils used in rail transport and in ships used for non-private purposes, and aviation gasoline and kerosene used for non-private purposes are exempt from energy and carbon tax.	3. Policies and Measures	79	1	No	No	No	No	No	No	No	No	No	No	No	Yes	No	No	No	No	No	No	No	No	No	No	No	No	No	No	No
477	Sweden	Northern	Before 2004	Aviation	Aviation and marine fuel used for private purposes is taxed.	3. Policies and Measures	79	1	No	No	No	No	No	No	No	No	No	No	No	No	No	No	No	No	No	No	No	No	No	No	No	No	No	No	Yes
478	Sweden	Northern	Before 2004	Aircraft	To achieve the climate target in the transport sector vehicles, aircraft and ships must become more energy efficient and the use of renewable biofuels and electric vehicles must increase.	3. Policies and Measures	117	3	No	No	No	No	Yes	No	No	No	No	No	No	No	Yes	No	Yes	No	No	No	No	No	No	No	No	No	No	No	No
479	Sweden	Northern	Before 2004	Aviation	Emissions from domestic transport come from: passenger cars, light and heavy goods vehicles, buses, motorcycles and mopeds, trains, and domestic aviation and maritime traffic.	3. Policies and Measures	126	1	No	Yes	No	No	No	No	No	No	No	No	No	No	No	No	No	No	No	No	No	No	No	No	No	No	No	No	No
480	Sweden	Northern	Before 2004	Aviation	Domestic aviation that belongs to the ETS also reduced its emissions by 18%.	3. Policies and Measures	126	2	No	Yes	No	No	No	No	No	No	Yes	No	No	No	No	No	No	No	No	No	No	No	No	No	No	No	No	No	No
481	Sweden	Northern	Before 2004	Aviation	Total energy consumption excluding non-energy uses, including international aviation	4. Current Situation and Projection with Existing Policies and Measures	141	1	No	No	No	No	No	No	No	Yes	No	No	No	No	No	No	No	No	No	No	No	No	No	No	No	No	No	No	No
482	Sweden	Northern	Before 2004	Aviation	Total final energy consumption, including international aviation and shipping	4. Current Situation and Projection with Existing Policies and Measures	141	1	No	No	No	No	No	No	No	Yes	No	No	No	No	No	No	No	No	No	No	No	No	No	No	No	No	No	No	No
483	Sweden	Northern	Before 2004	Aviation	International aviation	4. Current Situation and Projection with Existing Policies and Measures	141	1	No	No	No	No	No	No	No	Yes	No	No	No	No	No	No	No	No	No	No	No	No	No	No	No	No	No	No	No
484	Sweden	Northern	Before 2004	Aviation	Total final energy consumption, excluding international aviation and shipping	4. Current Situation and Projection with Existing Policies and Measures	141	2	No	No	No	No	No	No	No	Yes	No	No	Yes	No	No	No	No	No	No	No	No	No	No	No	No	No	No	No	No
485	Sweden	Northern	Before 2004	Aviation	Transport, including international aviation	4. Current Situation and Projection with Existing Policies and Measures	143	1	No	No	No	No	No	No	No	Yes	No	No	No	No	No	No	No	No	No	No	No	No	No	No	No	No	No	No	No
486	Sweden	Northern	Before 2004	Aircraft	Energy consumption in the transport sector also decreases towards 2040, which is due to the fact that vehicles, aircraft and ships are becoming more energy efficient, as well as an increase in the use of electric vehicles and ships.	4. Current Situation and Projection with Existing Policies and Measures	143	2	No	No	No	No	No	Yes	No	Yes	No	No	No	No	No	No	No	No	No	No	No	No	No	No	No	No	No	No	No
487	Sweden	Northern	Before 2004	Aircraft	A fully electric aircraft was flown for the first time in Sweden in 2018.	4. Current Situation and Projection with Existing Policies and Measures	163	1	No	No	No	No	No	No	No	No	No	No	No	No	No	No	Yes	No	No	No	No	No	No	No	No	No	No	No	No
488	Sweden	Northern	Before 2004	Aircraft; Flight; Flying	This initiative aims to have the first certified Swedish-made hybrid aircraft, with a flight limit of 400 km, flying domestic services in 2026.	4. Current Situation and Projection with Existing Policies and Measures	163	1	No	No	No	No	No	No	No	No	No	No	No	No	No	No	Yes	No	No	No	No	No	No	No	No	No	No	No	No
489	Sweden	Northern	Before 2004	Air Transport; Aircraft; Aviation	The Swedish aviation industry is working to develop hybrid or fully electric aircraft with support from the ELISE (Elektrisk lufttransport i Sverige – Electric Air Transport in Sweden) initiative, amongst others.	4. Current Situation and Projection with Existing Policies and Measures	163	2	No	No	No	No	No	No	No	No	No	No	No	No	No	No	Yes	No	No	No	No	No	No	No	No	No	No	Yes	No
490	Sweden	Northern	Before 2004	Aircraft; Aviation	In the longer term, and as electric aircraft evolve, the need for charging infrastructure in the aviation industry will increase.	4. Current Situation and Projection with Existing Policies and Measures	163	2	Yes	No	No	No	No	No	No	No	No	No	No	No	No	No	Yes	No	No	No	No	No	No	No	No	No	No	No	No
491	Sweden	Northern	Before 2004	Aircraft; Aviation	Electric aircraft may help reduce both direct emissions from aviation and the effects of altitude adjustments, particular over shorter distances, which may prove useful for air routes subject to public procurement for reasons of regional policy, amongst other things.	4. Current Situation and Projection with Existing Policies and Measures	163	3	No	Yes	No	No	No	No	No	No	No	No	No	No	No	No	Yes	No	No	No	No	No	No	No	Yes	No	No	No	No
492	Sweden	Northern	Before 2004	Aircraft	(for context: A contract for a research and innovation platform for a fossil-free freight transport system has been awarded to a large consortium, Triple F265, by the Swedish Transport Administration.) Triple F is focusing on three challenges: a more transport-efficient society, energy-efficient and fossil-free vehicles and aircraft; and a greater share of renewable fuels.	4. Current Situation and Projection with Existing Policies and Measures	163	4	No	No	No	No	No	Yes	No	No	No	No	No	No	No	Yes	No	No	Yes	No	No	No	No	No	No	No	No	Yes	No
493	Sweden	Northern	Before 2004	Aviation	Energy tax exemption for fuels used in domestic aviation	4. Current Situation and Projection with Existing Policies and Measures	168	1	No	No	No	No	No	No	No	No	No	No	No	Yes	No	No	No	No	No	No	No	No	No	No	No	No	No	No	No
494	Sweden	Northern	Before 2004	Aviation	These measures are intended to contribute to meeting the Riksdag’s climate target of reducing the 2010 levels of greenhouse gas emissions from domestic transport, excluding aviation, by at least 70% by 2030, and to enable Sweden to achieve net zero emissions by 2045.	3. Policies and Measures	52f	1	No	No	No	No	No	No	No	No	No	Yes	No	No	No	No	No	No	No	No	No	No	No	No	No	No	No	No	No

## Sheet: Themes, Geographic
Country/region	airport_mitigation	aviation_emissions	carbon_pricing_other	distance_passengers_freight	efficiency_fuel	efficiency_energy_aircraft	emissions_plan	energy_fuel_demand	eu_ets	exclusion_aviation_emissions	exclusion_other	fossil_fuel_subsidies	fuel_biofuels	fuel_carbon_free	fuel_electric_hybrid	fuel_hydrogen	fuel_other	fuel_synthetic	icao_corsia	miscellaneous	net_zero	offsets	public_procurement	reduce_flights	renewables_aviation_interaction	research_dev	taxes	total
Austria	1	0	2	0	2	1	0	0	1	1	0	0	1	1	0	0	0	1	2	0	0	1	1	0	0	5	1	21
Belgium	6	9	3	0	0	0	3	3	2	0	0	0	2	0	1	0	0	1	4	16	2	1	0	0	7	0	4	64
Bulgaria	0	3	0	1	0	0	0	7	0	0	0	0	0	0	0	0	0	0	0	3	0	0	0	0	0	1	0	15
Croatia	0	4	0	0	0	1	1	1	3	1	0	1	0	0	0	0	0	0	1	0	0	0	0	1	0	0	0	14
Cyprus	0	2	0	4	0	0	0	13	0	0	0	0	0	0	0	0	0	0	0	0	0	0	0	0	0	0	0	19
Czechia	0	1	0	2	0	0	0	0	1	0	0	1	0	0	0	0	0	0	0	0	0	0	0	0	0	0	0	5
Denmark	0	2	0	0	0	0	2	0	3	0	0	3	1	0	0	1	0	0	0	4	0	0	0	0	1	4	0	21
Estonia	0	2	0	0	0	0	0	0	2	0	0	1	0	0	0	0	0	0	0	1	0	0	0	0	0	0	0	6
Finland	0	0	0	0	0	0	2	0	1	0	0	0	0	0	0	0	0	0	0	0	0	0	0	0	0	0	0	3
France*	0	2	0	0	1	0	0	6	1	1	1	3	14	0	0	1	2	0	2	2	4	0	0	0	2	1	4	47
Germany	0	8	0	0	0	1	0	1	13	8	0	2	1	0	0	0	1	1	0	6	0	0	0	1	1	0	12	56
Greece	0	2	0	0	0	1	1	6	2	3	6	0	1	0	0	0	0	0	0	0	0	0	0	0	0	2	0	24
Hungary	0	1	0	3	0	0	0	4	4	1	4	0	0	0	0	0	0	0	0	0	0	0	0	0	0	0	0	17
Ireland	2	3	0	0	0	0	1	4	3	0	0	0	1	0	0	0	0	0	5	1	0	1	0	0	1	0	1	23
Italy	1	3	0	3	0	0	0	0	3	0	0	3	8	0	0	1	1	0	1	2	0	1	0	0	0	2	2	31
Latvia	0	0	0	0	0	0	0	6	0	3	0	1	0	0	0	0	0	0	0	2	0	0	0	0	0	0	0	12
Lithuania	2	11	0	0	0	0	0	4	5	0	0	1	0	0	0	0	0	0	0	3	0	0	0	0	0	0	0	26
Luxembourg	2	2	0	0	0	1	1	14	6	4	0	0	0	0	1	0	0	0	0	5	0	0	0	0	1	3	2	42
Malta	1	4	0	0	0	0	1	10	10	2	0	0	0	0	0	0	0	0	0	5	0	0	0	0	1	0	0	34
Netherlands	1	2	0	0	0	0	0	2	0	1	0	1	0	0	0	0	0	0	0	4	0	0	0	0	1	0	3	15
Poland	0	0	0	6	0	0	2	0	0	0	0	0	0	0	0	0	0	0	0	2	0	0	0	0	0	1	0	11
Portugal	0	0	0	0	0	1	0	1	0	0	0	0	2	0	2	2	0	0	0	0	0	0	0	0	0	0	0	8
Romania	1	0	0	0	0	1	0	0	0	0	0	0	0	0	0	0	0	0	0	0	0	0	0	0	0	1	0	3
Slovakia	1	6	0	0	0	0	0	0	3	1	0	1	0	0	0	0	0	0	1	1	0	0	0	0	0	0	0	14
Slovenia	1	2	0	1	0	0	0	2	0	0	2	0	0	0	0	0	0	0	0	0	0	0	0	0	0	0	0	8
Spain	13	1	0	2	2	0	1	5	2	0	1	3	4	0	0	1	0	0	0	6	0	0	0	0	0	0	0	41
Sweden	1	3	0	0	1	2	1	6	5	4	2	2	1	1	6	0	2	0	0	1	0	0	1	0	0	2	8	49
Central and Eastern	3	17	0	13	0	2	3	14	11	3	6	3	0	0	0	0	0	0	2	6	0	0	0	1	0	3	0	87
Northern	3	18	0	0	1	2	5	16	16	7	2	8	2	1	6	1	2	0	0	11	0	0	1	0	1	6	8	117
Southern	15	12	0	9	2	2	3	35	17	5	7	6	15	0	2	4	1	0	1	13	0	1	0	0	1	4	2	157
Western	12	26	5	0	3	3	5	30	26	15	1	6	19	1	2	1	3	3	13	34	6	3	1	1	13	9	27	268
Before 2004	27	37	5	5	6	7	12	48	42	22	10	17	36	2	10	6	6	3	14	47	6	4	2	1	14	19	37	445
2004 and after	6	36	0	17	0	2	4	47	28	8	6	6	0	0	0	0	0	0	2	17	0	0	0	1	1	3	0	184
Total	33	73	5	22	6	9	16	95	70	30	16	23	36	2	10	6	6	3	16	64	6	4	2	2	15	22	37	629

## Sheet: Data Dictionary, Aviation Terms
Short label	Description
member_state	The EU member state which authored the NECP.
eu_membership	The time period during which the member state joined the European Union.
region	The EUROVOC region in which the member state is located.
aeronautics	Frequency of the term "aeronautics".
aeroplane	Frequency of the term "aeroplane".
aerospace	Frequency of the term "aerospace".
air transport	Frequency of the term "air transport".
air travel	Frequency of the term "air travel".
aircraft	Frequency of the term "aircraft".
airplane	Frequency of the term "airplane".
airport	Frequency of the term "airport".
aviation	Frequency of the term "aviation".
flight/s	Frequency of the term "flight" or "flights".
flying	Frequency of the term "flying".
total_refs	Frequency of all aviation-related terms.
necp_pages	The number of pages in the NECP report.
avg_refs_pg	The number of aviation-related terms per NECP page (total refs/necp_pages).
avg_refs_100pgs	The number of aviation-related terms per one hundred NECP pages ([total_refs/necp_pages]*100).

## Sheet: Aviation Terms Final NECP
member_state	eu_membership	region	aeronautics	aeroplane	aerospace	air transport	air travel	aircraft	airplane	airport	aviation	flight/s	flying	total_refs	necp_pages	avg_refs_pg	avg_refs_100pgs
Austria	Before 2004	Western	1	0	0	1	2	0	0	0	11	2	0	17	268	0.063	6.3
Belgium	Before 2004	Western	1	0	0	5	0	4	0	15	32	3	0	60	476	0.126	12.6
Bulgaria	2004 and after	Central and Eastern	0	0	0	5	0	0	0	0	7	1	0	13	280	0.046	4.6
Croatia	2004 and after	Central and Eastern	0	0	0	7	0	2	0	0	2	4	0	15	240	0.063	6.3
Cyprus	2004 and after	Southern	0	0	0	8	0	0	0	0	9	0	0	17	302	0.056	5.6
Czechia	2004 and after	Central and Eastern	0	0	0	2	0	0	0	0	2	0	1	5	442	0.011	1.1
Denmark	Before 2004	Northern	0	0	0	3	0	1	0	0	12	0	0	16	184	0.087	8.7
Estonia	2004 and after	Northern	0	0	0	0	0	3	0	0	5	0	0	8	195	0.041	4.1
Finland	Before 2004	Northern	0	0	0	1	0	0	0	0	2	0	0	3	183	0.016	1.6
France	Before 2004	Western	11	0	0	6	0	2	4	2	18	1	0	44	328	0.134	13.4
Germany	Before 2004	Western	0	0	3	27	1	0	0	3	4	4	0	42	262	0.16	16
Greece	Before 2004	Southern	0	0	0	11	0	0	0	0	6	0	0	17	335	0.051	5.1
Hungary	2004 and after	Central and Eastern	0	0	0	8	0	0	0	1	3	0	0	12	305	0.039	3.9
Ireland	Before 2004	Western	0	0	0	0	0	1	0	2	15	1	0	19	273	0.07	7
Italy	Before 2004	Southern	0	0	0	0	0	3	0	3	19	6	0	31	329	0.094	9.4
Latvia	2004 and after	Northern	0	0	0	5	0	1	0	0	7	0	0	13	176	0.074	7.4
Lithuania	2004 and after	Northern	0	0	0	1	0	7	0	4	15	0	0	27	273	0.099	9.9
Luxembourg	Before 2004	Western	1	0	0	17	0	3	0	8	5	0	0	34	190	0.179	17.9
Malta	2004 and after	Southern	0	0	0	1	0	4	0	3	23	0	0	31	258	0.12	12
Netherlands	Before 2004	Western	0	0	0	0	0	1	0	1	9	3	0	14	170	0.082	8.2
Poland	2004 and after	Central and Eastern	0	1	0	4	0	0	1	1	2	0	0	9	401	0.022	2.2
Portugal	Before 2004	Southern	0	0	0	0	0	0	0	0	3	0	0	3	198	0.015	1.5
Romania	2004 and after	Central and Eastern	1	0	0	0	0	0	0	1	0	0	0	2	228	0.009	0.9
Slovakia	2004 and after	Central and Eastern	0	0	0	6	0	2	0	1	6	0	0	15	252	0.06	6
Slovenia	2004 and after	Central and Eastern	0	0	0	1	0	0	0	2	5	0	0	8	236	0.034	3.4
Spain	Before 2004	Southern	0	0	0	5	0	9	0	11	15	1	1	42	425	0.099	9.9
Sweden	Before 2004	Northern	0	0	0	1	5	9	0	2	17	4	1	39	199	0.196	19.6
Central and Eastern	NA	NA	1	1	0	33	0	4	1	6	27	5	1	79	2384	0.033	3.3
Northern	NA	NA	0	0	0	11	5	21	0	6	58	4	1	106	1210	0.088	8.8
Southern	NA	NA	0	0	0	25	0	16	0	17	75	7	1	141	1847	0.076	7.6
Western	NA	NA	14	0	3	56	3	11	4	31	94	14	0	230	1967	0.117	11.7
Before 2004	NA	NA	14	0	3	77	8	33	4	47	168	25	2	381	3820	0.1	10
2004 and after	NA	NA	1	1	0	48	0	19	1	13	86	5	1	175	3588	0.049	4.9
Total			15	1	3	125	8	52	5	60	254	30	3	556	7408	0.075	7.5

## Sheet: Aviation Terms Draft NECP
member_state	eu_membership	region	aeronautics	aeroplane	aerospace	air transport	air travel	aircraft	airplane	airport	aviation	flight/s	flying	total_refs	necp_pages	avg_refs_pg	avg_refs_100pgs
Austria	Before 2004	Western	0	0	0	0	0	0	0	0	0	0	0	0	161	0	0
Belgium	Before 2004	Western	0	0	1	0	0	0	0	1	6	2	0	10	115	0.087	8.7
Bulgaria	2004 and after	Central and Eastern	0	0	0	0	0	0	0	0	3	0	0	3	152	0.02	2
Croatia	2004 and after	Central and Eastern	0	0	0	1	0	3	0	0	1	2	0	7	135	0.052	5.2
Cyprus	2004 and after	Southern	0	0	0	1	0	0	0	0	5	0	0	6	178	0.034	3.4
Czechia	2004 and after	Central and Eastern	0	0	0	2	0	0	0	0	2	0	0	4	319	0.013	1.3
Denmark	Before 2004	Northern	0	0	0	0	0	0	0	1	9	0	0	10	132	0.076	7.6
Estonia	2004 and after	Northern	0	0	0	0	0	3	0	0	5	0	0	8	178	0.045	4.5
Finland	Before 2004	Northern	0	0	0	0	0	0	0	0	2	0	0	2	99	0.02	2
France*	Before 2004	Western	11	0	0	6	0	1	0	2	13	0	0	33	289	0.114	11.4
Germany	Before 2004	Western	0	0	1	6	0	0	0	0	3	0	0	10	135	0.074	7.4
Greece	Before 2004	Southern	0	0	0	4	0	0	0	0	8	0	0	12	312	0.038	3.8
Hungary	2004 and after	Central and Eastern	0	0	0	8	0	0	0	0	0	0	0	8	124	0.065	6.5
Ireland	Before 2004	Western	0	0	0	0	0	1	0	0	7	2	0	10	293	0.034	3.4
Italy	Before 2004	Southern	0	0	0	0	0	2	0	1	9	3	0	15	248	0.06	6
Latvia	2004 and after	Northern	1	0	0	2	0	0	0	1	2	0	0	6	214	0.028	2.8
Lithuania	2004 and after	Northern	0	0	0	1	0	0	0	2	3	0	0	6	110	0.055	5.5
Luxembourg	Before 2004	Western	0	0	0	6	0	0	0	1	2	0	0	9	73	0.123	12.3
Malta	2004 and after	Southern	0	0	0	1	0	0	0	3	2	0	0	6	164	0.037	3.7
Netherlands	Before 2004	Western	0	0	0	0	0	0	0	0	6	0	0	6	120	0.05	5
Poland	2004 and after	Central and Eastern	0	0	0	1	0	0	1	0	0	0	0	2	418	0.005	0.48
Portugal	Before 2004	Southern	0	0	0	1	0	0	0	0	3	0	0	4	105	0.038	3.8
Romania	2004 and after	Central and Eastern	1	0	0	0	0	0	0	0	0	0	0	1	168	0.006	0.6
Slovakia	2004 and after	Central and Eastern	0	0	0	1	0	1	0	1	12	0	0	15	193	0.078	7.8
Slovenia	2004 and after	Central and Eastern	0	0	0	0	0	0	0	0	3	0	0	3	137	0.022	2.2
Spain	Before 2004	Southern	0	0	0	3	0	9	0	10	10	0	1	33	279	0.118	11.8
Sweden	Before 2004	Northern	0	0	0	0	3	0	0	1	3	2	0	9	79	0.114	11.4
Central and Eastern	NA	NA	1	0	0	13	0	4	1	1	21	2	0	43	1646	0.026	2.6
Northern	NA	NA	1	0	0	3	3	3	0	5	24	2	0	41	812	0.05	5
Southern	NA	NA	0	0	0	10	0	11	0	14	37	3	1	76	1286	0.059	5.9
Western	NA	NA	11	0	2	18	0	2	0	4	37	4	0	78	1186	0.066	6.6
Before 2004	NA	NA	11	0	2	26	3	13	0	17	81	9	1	163	2440	0.067	6.7
2004 and after	NA	NA	2	0	0	18	0	7	1	7	38	2	0	75	2490	0.03	3
Total			13	0	2	44	3	20	1	24	119	11	1	238	4930	0.048	4.8
